# Supplementary material for: 1,3-Bis[5-(2-pyrid­yl)-1H-tetra­zol-1-yl]propane
Source: Acta Crystallogr Sect E Struct Rep Online. 2008 Jun 7;64(Pt 7):o1226. doi: 10.1107/S1600536808015274 (PMC2961874; doi:10.1107/S1600536808015274)
Supplement: Supplementary file 1 [file e-64-o1226-sup1.cif]

##############################################################################
###                                                                        ###
###        Electronic paper (Acta Crystallographica Section E)             ###
###                                                                        ###
##############################################################################
#                                                                            #
# This CIF contains the data in a paper accepted for publication in Acta     #
# Crystallographica Section E. It conforms to the requirements of Notes      #
# for Authors for Section E, and has been peer reviewed under the auspices   #
# of the IUCr Commission on Journals.                                        #
#                                                                            #
# Full details of the Crystallographic Information File format               #
# are given in the paper "The Crystallographic Information File (CIF):       #
# a New Standard Archive File for Crystallography" by S. R. Hall, F. H.      #
# Allen and I. D. Brown [Acta Cryst. (1991), A47, 655-685].                  #
#                                                                            #
# The current version of the core CIF dictionary is obtainable from          #
# ftp://ftp.iucr.org/pub/cif_core.dic. The current version number is 2.4.    #
#                                                                            #
# Software is freely available for graphical display of the structure(s) in  #
# this CIF.  For information consult the CIF home page http://www.iucr.org/  #
# cif/home.html                                                              #
#                                                                            #
# This file may be used for bona fide research purposes within the           #
# scientific community so long as proper attribution is given to the journal # 
# article from which it was obtained.                                        #
#                                                                            #
##############################################################################
                                             
data_I
_audit_creation_method     SHELXL-97
_chemical_name_systematic
;
1,3-Bis[5-(2-pyridyl)-1<i>H</i>-tetrazol-1-yl]propane
;
_chemical_name_common     ?
_chemical_formula_moiety     'C15 H14 N10'
_chemical_formula_sum     'C15 H14 N10'
_chemical_formula_iupac     'C15 H14 N10'
_chemical_formula_weight     334.36
_chemical_melting_point     ?
_symmetry_cell_setting     monoclinic
_symmetry_space_group_name_H-M     'C 2/c'
_symmetry_space_group_name_Hall     '-C 2yc'
loop_
    _symmetry_equiv_pos_as_xyz
    'x, y, z'
    '-x, y, -z+1/2'
    'x+1/2, y+1/2, z'
    '-x+1/2, y+1/2, -z+1/2'
    '-x, -y, -z'
    'x, -y, z-1/2'
    '-x+1/2, -y+1/2, -z'
    'x+1/2, -y+1/2, z-1/2'
_cell_length_a     14.486(2)
_cell_length_b     9.1322(13)
_cell_length_c     12.8032(19)
_cell_angle_alpha     90.00
_cell_angle_beta     111.596(2)
_cell_angle_gamma     90.00
_cell_volume     1574.8(4)
_cell_formula_units_Z     4
_cell_measurement_reflns_used     25
_cell_measurement_theta_min     2.69
_cell_measurement_theta_max     28.27
_cell_measurement_temperature     298(2)
_exptl_crystal_description     block
_exptl_crystal_colour     colourless
_exptl_crystal_size_max     0.2
_exptl_crystal_size_mid     0.2
_exptl_crystal_size_min     0.2
_exptl_crystal_density_diffrn     1.410
_exptl_crystal_density_meas     ?
_exptl_crystal_density_method     'not measured'
_exptl_crystal_F_000     696
_exptl_absorpt_coefficient_mu     0.096
_exptl_absorpt_correction_type     multi-scan
_exptl_absorpt_process_details     '(CrystalClear; Rigaku, 2005)'
_exptl_absorpt_correction_T_min     0.981
_exptl_absorpt_correction_T_max     0.981
_exptl_special_details
;
;
_diffrn_ambient_temperature     298(2)
_diffrn_radiation_type     MoK\a
_diffrn_radiation_wavelength     0.71073
_diffrn_radiation_source     'fine-focus sealed tube'
_diffrn_radiation_monochromator     graphite
_diffrn_measurement_device_type     'Rigaku Scxmini 1K CCD area-detector'
_diffrn_measurement_method     'thin-slice \w'
_diffrn_detector_area_resol_mean     8.192
_diffrn_reflns_number     4930
_diffrn_reflns_av_R_equivalents     0.0307
_diffrn_reflns_av_sigmaI/netI     0.0379
_diffrn_reflns_theta_min     2.69
_diffrn_reflns_theta_max     28.27
_diffrn_reflns_theta_full     28.27
_diffrn_measured_fraction_theta_max     0.96
_diffrn_measured_fraction_theta_full     0.96
_diffrn_reflns_limit_h_min     -15
_diffrn_reflns_limit_h_max     18
_diffrn_reflns_limit_k_min     -7
_diffrn_reflns_limit_k_max     12
_diffrn_reflns_limit_l_min     -16
_diffrn_reflns_limit_l_max     16
_diffrn_standards_number     0
_diffrn_standards_interval_count     ?
_diffrn_standards_interval_time     ?
_diffrn_standards_decay_%     ?
_refine_special_details
;
Refinement of <i>F</i>^2^ against ALL reflections. The weighted <i>R</i>-factor
<i>wR</i> and goodness of fit <i>S</i> are based on <i>F</i>^2^, conventional
<i>R</i>-factors <i>R</i> are based on <i>F</i>, with <i>F</i> set to zero for
negative <i>F</i>^2^. The threshold expression of <i>F</i>^2^ >
\s(<i>F</i>^2^) is used only for calculating <i>R</i>-factors(gt) <i>etc</i>.
and is not relevant to the choice of reflections for refinement.
<i>R</i>-factors based on <i>F</i>^2^ are statistically about twice as large
as those based on <i>F</i>, and <i>R</i>- factors based on ALL data will be
even larger.
;
_reflns_number_total     1845
_reflns_number_gt     1166
_reflns_threshold_expression     I>2\s(I)
_refine_ls_structure_factor_coef     Fsqd
_refine_ls_matrix_type     full
_refine_ls_R_factor_all     0.0791
_refine_ls_R_factor_gt     0.0437
_refine_ls_wR_factor_gt     0.0942
_refine_ls_wR_factor_ref     0.1119
_refine_ls_goodness_of_fit_ref     1.022
_refine_ls_restrained_S_all     1.022
_refine_ls_number_reflns     1845
_refine_ls_number_parameters     115
_refine_ls_number_restraints     0
_refine_ls_hydrogen_treatment     constr
_refine_ls_weighting_scheme     calc
_refine_ls_weighting_details
          'calc w=1/[\s^2^(Fo^2^)+(0.0498P)^2^+0.113P] where P=(Fo^2^+2Fc^2^)/3'
_atom_sites_solution_hydrogens     geom
_atom_sites_solution_primary     direct
_atom_sites_solution_secondary     difmap
_refine_ls_shift/su_max     0.000
_refine_ls_shift/su_mean     0.000
_refine_diff_density_max     0.136
_refine_diff_density_min     -0.140
_refine_ls_extinction_method     'SHELXL97 (Sheldrick, 2008)'
_refine_ls_extinction_coef     0.0018(5)
_refine_ls_extinction_expression
                                  'Fc^*^=kFc[1+0.001xFc^2^\l^3^/sin(2\q)]^-1/4^'
loop_
    _atom_type_symbol
    _atom_type_description
    _atom_type_scat_dispersion_real
    _atom_type_scat_dispersion_imag
    _atom_type_scat_source
    'C' 'C' 0.0033 0.0016
                         'International Tables Vol C Tables 4.2.6.8 and 6.1.1.4'
    'H' 'H' 0.0000 0.0000
                         'International Tables Vol C Tables 4.2.6.8 and 6.1.1.4'
    'N' 'N' 0.0061 0.0033
                         'International Tables Vol C Tables 4.2.6.8 and 6.1.1.4'
_computing_data_collection     'CrystalClear (Rigaku, 2005)'
_computing_cell_refinement     'CrystalClear (Rigaku, 2005)'
_computing_data_reduction     'CrystalClear (Rigaku, 2005)'
_computing_structure_solution     'SHELXS97 (Sheldrick, 2008)'
_computing_structure_refinement     'SHELXL97 (Sheldrick, 2008)'
_computing_molecular_graphics     'SHELXTL (Sheldrick, 2008)'
_computing_publication_material     'SHELXTL (Sheldrick, 2008)'
loop_
    _atom_site_type_symbol
    _atom_site_label
    _atom_site_fract_x
    _atom_site_fract_y
    _atom_site_fract_z
    _atom_site_U_iso_or_equiv
    _atom_site_adp_type
    _atom_site_calc_flag
    _atom_site_refinement_flags
    _atom_site_occupancy
    _atom_site_disorder_assembly
    _atom_site_disorder_group
    C C2 0.37119(12) 0.2927(2) -0.15496(13) 0.0542(5) Uani d . 1 . .
    H H2A 0.3811 0.2170 -0.1982 0.065 Uiso calc R 1 . .
    N N2 0.39676(9) 0.07129(14) 0.09971(10) 0.0372(3) Uani d . 1 . .
    N N3 0.40148(11) -0.07629(15) 0.10268(13) 0.0520(4) Uani d . 1 . .
    N N4 0.38893(11) -0.11910(16) 0.00162(14) 0.0592(4) Uani d . 1 . .
    N N5 0.37593(11) -0.00222(17) -0.06788(12) 0.0527(4) Uani d . 1 . .
    C C1 0.36961(10) 0.26606(18) -0.04949(12) 0.0388(4) Uani d . 1 . .
    N N1 0.35696(10) 0.37150(15) 0.01654(10) 0.0447(4) Uani d . 1 . .
    C C3 0.34557(13) 0.50772(19) -0.02391(15) 0.0517(5) Uani d . 1 . .
    H H3B 0.3380 0.5826 0.0215 0.062 Uiso calc R 1 . .
    C C4 0.34441(14) 0.5440(2) -0.12819(15) 0.0579(5) Uani d . 1 . .
    H H4B 0.3349 0.6404 -0.1533 0.069 Uiso calc R 1 . .
    C C5 0.35767(15) 0.4344(2) -0.19443(15) 0.0642(6) Uani d . 1 . .
    H H5B 0.3575 0.4556 -0.2655 0.077 Uiso calc R 1 . .
    C C6 0.38094(11) 0.11518(17) -0.00589(12) 0.0382(4) Uani d . 1 . .
    C C7 0.40529(11) 0.15178(18) 0.20192(12) 0.0411(4) Uani d . 1 . .
    H H7A 0.4022 0.0827 0.2581 0.049 Uiso calc R 1 . .
    H H7B 0.3491 0.2177 0.1851 0.049 Uiso calc R 1 . .
    C C8 0.5000 0.2392(2) 0.2500 0.0418(5) Uani d S 1 . .
    H H8B 0.4950 0.3021 0.3087 0.063 Uiso calc PR 0.50 . .
    H H8A 0.5050 0.3021 0.1913 0.063 Uiso calc PR 0.50 . .
loop_
    _atom_site_aniso_label
    _atom_site_aniso_U_11
    _atom_site_aniso_U_22
    _atom_site_aniso_U_33
    _atom_site_aniso_U_12
    _atom_site_aniso_U_13
    _atom_site_aniso_U_23
    C2 0.0685(12) 0.0581(13) 0.0403(9) 0.0009(9) 0.0250(8) -0.0008(9)
    N2 0.0384(7) 0.0343(8) 0.0384(7) -0.0012(6) 0.0136(5) 0.0013(6)
    N3 0.0556(9) 0.0364(9) 0.0627(10) -0.0013(7) 0.0203(7) 0.0003(7)
    N4 0.0665(10) 0.0428(9) 0.0669(11) -0.0018(7) 0.0228(8) -0.0092(8)
    N5 0.0594(9) 0.0484(9) 0.0490(9) -0.0014(7) 0.0188(7) -0.0109(7)
    C1 0.0354(8) 0.0455(10) 0.0342(8) -0.0019(7) 0.0112(6) -0.0013(7)
    N1 0.0554(8) 0.0395(8) 0.0404(8) 0.0038(6) 0.0192(6) 0.0028(6)
    C3 0.0619(11) 0.0418(10) 0.0533(10) 0.0044(8) 0.0234(9) 0.0059(9)
    C4 0.0646(12) 0.0524(12) 0.0590(11) 0.0033(9) 0.0256(9) 0.0179(10)
    C5 0.0799(14) 0.0731(15) 0.0431(10) -0.0029(11) 0.0269(9) 0.0142(10)
    C6 0.0369(8) 0.0412(9) 0.0353(8) -0.0003(7) 0.0119(6) -0.0043(7)
    C7 0.0465(9) 0.0453(10) 0.0342(8) 0.0013(7) 0.0180(7) 0.0021(7)
    C8 0.0472(13) 0.0396(13) 0.0357(11) 0.000 0.0120(9) 0.000
_geom_special_details
;
All e.s.d.'s (except the e.s.d. in the dihedral angle between two l.s. planes)
are estimated using the full covariance matrix. The cell e.s.d.'s are taken
into account individually in the estimation of e.s.d.'s in distances, angles
and torsion angles; correlations between e.s.d.'s in cell parameters are only
used when they are defined by crystal symmetry. An approximate (isotropic)
treatment of cell e.s.d.'s is used for estimating e.s.d.'s involving l.s.
planes.
;
loop_
    _geom_bond_atom_site_label_1
    _geom_bond_atom_site_label_2
    _geom_bond_site_symmetry_2
    _geom_bond_distance
    _geom_bond_publ_flag
    C2 C5 . 1.377(2) ?
    C2 C1 . 1.381(2) ?
    C2 H2A . 0.9300 ?
    N2 N3 . 1.3493(18) ?
    N2 C6 . 1.3464(18) ?
    N2 C7 . 1.4661(19) ?
    N3 N4 . 1.2988(19) ?
    N4 N5 . 1.358(2) ?
    N5 C6 . 1.3199(19) ?
    C1 N1 . 1.3378(19) ?
    C1 C6 . 1.473(2) ?
    N1 C3 . 1.334(2) ?
    C3 C4 . 1.370(2) ?
    C3 H3B . 0.9300 ?
    C4 C5 . 1.370(3) ?
    C4 H4B . 0.9300 ?
    C5 H5B . 0.9300 ?
    C7 C8 . 1.5091(18) ?
    C7 H7A . 0.9700 ?
    C7 H7B . 0.9700 ?
    C8 C7 2_655 1.5091(18) ?
    C8 H8B . 0.9700 ?
    C8 H8A . 0.9700 ?
loop_
    _geom_angle_atom_site_label_1
    _geom_angle_atom_site_label_2
    _geom_angle_atom_site_label_3
    _geom_angle_site_symmetry_1
    _geom_angle_site_symmetry_3
    _geom_angle
    _geom_angle_publ_flag
    C5 C2 C1 . . 118.27(16) ?
    C5 C2 H2A . . 120.9 ?
    C1 C2 H2A . . 120.9 ?
    N3 N2 C6 . . 108.29(13) ?
    N3 N2 C7 . . 119.27(12) ?
    C6 N2 C7 . . 132.41(13) ?
    N4 N3 N2 . . 106.59(13) ?
    N3 N4 N5 . . 110.55(14) ?
    C6 N5 N4 . . 106.31(13) ?
    N1 C1 C2 . . 123.13(15) ?
    N1 C1 C6 . . 117.12(13) ?
    C2 C1 C6 . . 119.75(15) ?
    C3 N1 C1 . . 116.87(14) ?
    N1 C3 C4 . . 124.01(17) ?
    N1 C3 H3B . . 118.0 ?
    C4 C3 H3B . . 118.0 ?
    C5 C4 C3 . . 118.19(17) ?
    C5 C4 H4B . . 120.9 ?
    C3 C4 H4B . . 120.9 ?
    C4 C5 C2 . . 119.51(16) ?
    C4 C5 H5B . . 120.2 ?
    C2 C5 H5B . . 120.2 ?
    N5 C6 N2 . . 108.26(14) ?
    N5 C6 C1 . . 123.92(14) ?
    N2 C6 C1 . . 127.81(14) ?
    N2 C7 C8 . . 113.25(11) ?
    N2 C7 H7A . . 108.9 ?
    C8 C7 H7A . . 108.9 ?
    N2 C7 H7B . . 108.9 ?
    C8 C7 H7B . . 108.9 ?
    H7A C7 H7B . . 107.7 ?
    C7 C8 C7 . 2_655 116.09(19) ?
    C7 C8 H8B . . 108.3 ?
    C7 C8 H8B 2_655 . 108.3 ?
    C7 C8 H8A . . 108.3 ?
    C7 C8 H8A 2_655 . 108.3 ?
    H8B C8 H8A . . 107.4 ?
loop_
    _geom_torsion_atom_site_label_1
    _geom_torsion_atom_site_label_2
    _geom_torsion_atom_site_label_3
    _geom_torsion_atom_site_label_4
    _geom_torsion_site_symmetry_1
    _geom_torsion_site_symmetry_2
    _geom_torsion_site_symmetry_3
    _geom_torsion_site_symmetry_4
    _geom_torsion
    _geom_torsion_publ_flag
    C6 N2 N3 N4 . . . . 0.07(16) ?
    C7 N2 N3 N4 . . . . 178.05(12) ?
    N2 N3 N4 N5 . . . . -0.06(17) ?
    N3 N4 N5 C6 . . . . 0.02(18) ?
    C5 C2 C1 N1 . . . . -0.9(2) ?
    C5 C2 C1 C6 . . . . 178.24(15) ?
    C2 C1 N1 C3 . . . . 0.0(2) ?
    C6 C1 N1 C3 . . . . -179.23(13) ?
    C1 N1 C3 C4 . . . . 1.2(2) ?
    N1 C3 C4 C5 . . . . -1.3(3) ?
    C3 C4 C5 C2 . . . . 0.3(3) ?
    C1 C2 C5 C4 . . . . 0.8(3) ?
    N4 N5 C6 N2 . . . . 0.02(17) ?
    N4 N5 C6 C1 . . . . -179.43(14) ?
    N3 N2 C6 N5 . . . . -0.06(16) ?
    C7 N2 C6 N5 . . . . -177.67(14) ?
    N3 N2 C6 C1 . . . . 179.36(14) ?
    C7 N2 C6 C1 . . . . 1.8(2) ?
    N1 C1 C6 N5 . . . . 167.21(14) ?
    C2 C1 C6 N5 . . . . -12.0(2) ?
    N1 C1 C6 N2 . . . . -12.1(2) ?
    C2 C1 C6 N2 . . . . 168.64(14) ?
    N3 N2 C7 C8 . . . . 111.61(15) ?
    C6 N2 C7 C8 . . . . -71.0(2) ?
    N2 C7 C8 C7 . . . 2_655 -67.96(10) ?
data_global
_journal_date_recd_electronic     2008-04-23
_journal_date_accepted     2008-05-21
_journal_name_full     'Acta Crystallographica, Section E'
_journal_year     2008
_journal_volume     64
_journal_issue      7
_journal_page_first     o1226
_journal_page_last     o1226
_journal_paper_category     QO
_journal_coeditor_code     HG2397
_publ_contact_author_name     'Qi-Hua Zhao'
_publ_contact_author_address
;
Department of Chemistry, Key Laboratory of
Medicinal Chemistry, for Natural Resource,
Ministry of Education, Yunnan University,
Kunming 650091, People's Republic of China
;
_publ_contact_author_email     qhzhao@ynu.edu.cn
_publ_contact_author_fax     '86-871-5032231'
_publ_contact_author_phone     '86-871-5032231'
_publ_section_title
;
1,3-Bis[5-(2-pyridyl)-1<i>H</i>-tetrazol-1-yl]propane
;
loop_
    _publ_author_name
    _publ_author_footnote
    _publ_author_address
    'Li, Gao-Nan' .
;
Department of Chemistry
Key Laboratory of Medicinal Chemistry for Natural Resources,
Ministry of Education
Yunnan University
Kunming 650091
People's Republic of China
;
    'Li, Xiu-Bing' .
;
Department of Chemistry
Key Laboratory of Medicinal Chemistry for Natural Resources,
Ministry of Education
Yunnan University
Kunming 650091
People's Republic of China
;
    'Fang, Rui-Bin' .
;
Department of Chemistry
Key Laboratory of Medicinal Chemistry for Natural Resources,
Ministry of Education
Yunnan University
Kunming 650091
People's Republic of China
;
    'Zhao, Qi-Hua' .
;
Department of Chemistry
Key Laboratory of Medicinal Chemistry for Natural Resources,
Ministry of Education
Yunnan University
Kunming 650091
People's Republic of China
;
