# Supplementary material for: 1,3-Bis[5-(2-pyrid­yl)-1H-tetra­zol-1-yl]propane
Source: Acta Crystallogr Sect E Struct Rep Online. 2008 Jun 7;64(Pt 7):o1226. doi: 10.1107/S1600536808015274 (PMC2961874; doi:10.1107/S1600536808015274)
Supplement: Supplementary file 2 [file e-64-o1226-Isup2.hkl]

# 
# h,k,l, Fc-squared, Fo-squared, sigma(Fo-squared) and status flag 
# 
data_I
_shelx_title ' 1 in C2/c' 
_shelx_refln_list_code          4 
_shelx_F_calc_maximum      369.97 
_exptl_crystal_F_000       696.00 
_reflns_d_resolution_high  0.7503 
 
loop_ 
 _symmetry_equiv_pos_as_xyz 
 'x, y, z' 
 '-x, y, -z+1/2' 
 'x+1/2, y+1/2, z' 
 '-x+1/2, y+1/2, -z+1/2' 
 '-x, -y, -z' 
 'x, -y, z-1/2' 
 '-x+1/2, -y+1/2, -z' 
 'x+1/2, -y+1/2, z-1/2' 
 
_cell_length_a    14.4855 
_cell_length_b     9.1322 
_cell_length_c    12.8032 
_cell_angle_alpha  90.000 
_cell_angle_beta  111.596 
_cell_angle_gamma  90.000 
 
_shelx_F_squared_multiplier     1.000 
 
loop_ 
 _refln_index_h 
 _refln_index_k 
 _refln_index_l 
 _refln_F_squared_calc 
 _refln_F_squared_meas 
 _refln_F_squared_sigma 
 _refln_observed_status 
   2   0   0      541.12      402.57      9.44 o 
   4   0   0   136881.02   146844.25   2679.51 o 
   6   0   0      130.55      137.39      8.02 o 
   8   0   0    13789.04    14009.09    129.19 o 
  10   0   0      168.38      170.93     12.33 o 
  12   0   0      155.10      149.76     13.29 o 
  14   0   0        3.57        5.76      9.95 o 
  16   0   0        0.01        0.63     12.64 o 
   1   1   0     5828.36     6111.35     72.39 o 
   3   1   0     2443.61     2137.04     17.87 o 
   5   1   0    17220.34    17011.93    101.37 o 
   7   1   0     3146.50     3122.95     30.01 o 
   9   1   0     5577.47     5466.38     48.18 o 
  11   1   0      751.75      712.59     18.94 o 
  13   1   0      823.88      828.50     20.27 o 
  15   1   0       86.96       98.73     12.63 o 
  17   1   0       54.14       50.11     10.12 o 
   0   2   0     9343.12     9314.43     76.36 o 
   2   2   0     1075.35     1025.56     11.93 o 
   4   2   0     6763.36     6649.10     44.66 o 
   6   2   0        5.04        9.74      2.11 o 
   8   2   0        0.47        1.32      2.06 o 
  10   2   0       18.68       11.95      3.78 o 
  12   2   0       35.62       42.41      6.22 o 
  14   2   0       56.53       69.59      9.65 o 
  16   2   0       91.06      109.53     13.50 o 
   1   3   0      200.29      172.09      8.15 o 
   3   3   0       49.31       45.33      3.16 o 
   5   3   0        0.91        3.48      2.28 o 
   7   3   0      125.60      130.82      6.31 o 
   9   3   0       57.32       74.34      7.50 o 
  11   3   0      218.90      220.49     17.07 o 
  13   3   0       32.36       14.60      7.71 o 
  15   3   0       80.94       92.45     11.91 o 
  17   3   0        1.47       -3.13     13.89 o 
   0   4   0      174.09      187.65      6.39 o 
   2   4   0      132.35      128.70      6.15 o 
   4   4   0      614.99      617.66     12.75 o 
   6   4   0     1911.97     1936.78     26.41 o 
   8   4   0        6.74       12.37      3.30 o 
  10   4   0      368.94      376.30     16.08 o 
  12   4   0        0.13        7.22      7.39 o 
  14   4   0      119.61      140.71     17.11 o 
  16   4   0       27.35       52.45     23.46 o 
   1   5   0     1986.61     2067.62     25.11 o 
   3   5   0      651.36      652.90     24.66 o 
   5   5   0     1427.09     1499.13     31.01 o 
   7   5   0        0.33        3.33      5.20 o 
   9   5   0      304.72      317.06     17.96 o 
  11   5   0       33.18       42.02     10.40 o 
  13   5   0       59.60       56.00     12.52 o 
  15   5   0       34.40        7.36     18.40 o 
   0   6   0      746.90      727.98     31.18 o 
   2   6   0      199.31      228.91      9.36 o 
   4   6   0      168.64      168.26     17.48 o 
   6   6   0      145.36      158.94     12.35 o 
   8   6   0      191.31      180.98     14.37 o 
  10   6   0      185.70      188.42     16.43 o 
  12   6   0        9.67        9.33     13.52 o 
  14   6   0       10.24        0.37      9.86 o 
   1   7   0        4.31        6.50      4.56 o 
   3   7   0       54.68       49.60     16.39 o 
   5   7   0       53.55       58.37     13.02 o 
   7   7   0       66.23       65.96     10.48 o 
   9   7   0       31.68       34.88      7.69 o 
  11   7   0      116.61      122.33     16.39 o 
  13   7   0       32.05       36.34     11.28 o 
   0   8   0      429.57      448.00     28.54 o 
   2   8   0        3.20        3.56      7.07 o 
   4   8   0      177.96      184.24     15.32 o 
   6   8   0      142.07      116.50     17.21 o 
   8   8   0      210.76      211.14     26.16 o 
  10   8   0       31.48       53.06     18.27 o 
  12   8   0       51.11       51.56     18.65 o 
   1   9   0        0.52       12.60      6.63 o 
   3   9   0        3.56       10.31      7.25 o 
   5   9   0        7.21       14.71      7.01 o 
   7   9   0       14.71       25.78     12.64 o 
   9   9   0       10.06       12.56      9.82 o 
   0  10   0        1.07        1.88     10.76 o 
   2  10   0        7.12        9.72     12.26 o 
   4  10   0       27.24       26.13      9.01 o 
   6  10   0        0.02       -9.76      9.76 o 
   8  10   0       10.07       14.39      9.14 o 
   1  11   0       32.17       32.78     11.10 o 
   3  11   0       77.51       87.40     14.64 o 
   5  11   0       33.72       70.46     18.02 o 
   0  12   0        4.18        0.00      7.26 o 
   2  12   0        9.27        1.50     10.26 o 
 -17   1   1       22.91       19.81     18.71 o 
 -15   1   1       59.17       55.28     13.22 o 
 -13   1   1       50.32       51.96     12.86 o 
 -11   1   1      697.70      668.61     15.92 o 
  -9   1   1     1076.42     1096.53     18.26 o 
  -7   1   1      974.78      947.83     14.33 o 
  -5   1   1     1235.32     1254.38     12.64 o 
  -3   1   1     9259.40     8921.21     46.72 o 
  -1   1   1     8615.25     8054.88     45.47 o 
   1   1   1     2434.05     2384.04     15.54 o 
   3   1   1       24.22       22.55      2.31 o 
   5   1   1     4156.81     4235.67     34.55 o 
   7   1   1       55.52       62.44      3.07 o 
   9   1   1      446.47      416.44     16.20 o 
  11   1   1      123.84      132.72      8.83 o 
  13   1   1      299.79      276.51     13.39 o 
  15   1   1        5.67        6.68      5.69 o 
  17   1   1       31.83       -4.88      8.51 o 
 -18   2   1        0.23       -2.63     10.01 o 
 -16   2   1       51.02       46.43     11.95 o 
 -14   2   1        2.37       16.35      6.54 o 
 -12   2   1       51.33       62.39      8.40 o 
 -10   2   1        2.95       11.02      3.66 o 
  -8   2   1       37.99       32.18      3.24 o 
  -6   2   1       45.59       49.80      3.38 o 
  -4   2   1     1512.18     1459.29     15.89 o 
  -2   2   1      948.46     1046.05     10.60 o 
   0   2   1     3292.33     3008.56     30.61 o 
   2   2   1     2463.23     2344.54     21.84 o 
   4   2   1     1290.51     1271.81     15.55 o 
   6   2   1     1132.07     1078.93     16.37 o 
   8   2   1      284.25      286.48      9.74 o 
  10   2   1      146.20      150.72      8.76 o 
  12   2   1       63.05       64.52      7.56 o 
  14   2   1        2.19        4.15      5.33 o 
  16   2   1       14.45        8.04      6.33 o 
 -17   3   1        9.70       23.15     15.89 o 
 -15   3   1       16.84        7.98      6.83 o 
 -13   3   1       15.56       20.55      6.78 o 
 -11   3   1        8.19        9.73      4.09 o 
  -9   3   1        0.23       -2.07      2.07 o 
  -7   3   1        0.18        0.17      1.75 o 
  -5   3   1      188.88      196.62      7.39 o 
  -3   3   1     2189.39     2136.52     22.15 o 
  -1   3   1      496.74      506.84      9.27 o 
   1   3   1      736.75      705.42     14.59 o 
   3   3   1      100.57      116.15      4.84 o 
   5   3   1     1024.36     1056.55     15.42 o 
   7   3   1       36.37       39.48      4.38 o 
   9   3   1        6.71        6.19      3.37 o 
  11   3   1       25.79       22.49      8.20 o 
  13   3   1       43.50       37.34      6.78 o 
  15   3   1        1.16        2.45      8.62 o 
 -16   4   1        0.04        6.17      9.48 o 
 -14   4   1       11.85       11.19      8.48 o 
 -12   4   1       37.50       33.93     16.52 o 
 -10   4   1       22.70       21.08      5.92 o 
  -8   4   1       98.26       96.65      6.31 o 
  -6   4   1      157.82      157.88      7.50 o 
  -4   4   1       20.63       23.21      3.02 o 
  -2   4   1      606.38      675.20      9.64 o 
   0   4   1      347.45      322.96      8.70 o 
   2   4   1      848.03      903.71     22.73 o 
   4   4   1      523.51      494.15     10.54 o 
   6   4   1      309.19      315.57     10.48 o 
   8   4   1      102.40      103.77      8.08 o 
  10   4   1       64.24       65.85      8.57 o 
  12   4   1        0.09       -3.56      5.77 o 
  14   4   1        1.16       -2.50      8.28 o 
  16   4   1        1.65       20.40     14.77 o 
 -15   5   1       19.77       11.03     16.58 o 
 -13   5   1        0.53        2.92      7.85 o 
 -11   5   1      147.44      143.13     14.72 o 
  -9   5   1       28.79       28.64      5.91 o 
  -7   5   1       41.98       36.74      6.59 o 
  -5   5   1     1015.71      943.76     23.68 o 
  -3   5   1      334.81      348.59      7.28 o 
  -1   5   1      443.95      482.79      8.40 o 
   1   5   1        1.75        0.49      2.31 o 
   3   5   1      186.63      189.28      8.41 o 
   5   5   1      143.52      169.99     11.55 o 
   7   5   1      196.51      190.03     13.56 o 
   9   5   1        0.06       -2.50      5.25 o 
  11   5   1       44.11       67.79     12.17 o 
  13   5   1        8.21        7.43      9.12 o 
  15   5   1       21.39       34.07     12.30 o 
 -14   6   1       84.62       83.03     14.77 o 
 -12   6   1       80.63      112.42     15.35 o 
 -10   6   1       59.72      100.49     13.17 o 
  -8   6   1      297.29      314.90     21.06 o 
  -6   6   1        3.48        2.55      3.56 o 
  -4   6   1      228.49      225.04      9.92 o 
  -2   6   1      200.81      220.13     17.21 o 
   0   6   1       96.69       89.25      9.33 o 
   2   6   1      199.90      193.53     11.95 o 
   4   6   1        0.00        2.54      3.48 o 
   6   6   1       41.09       35.02      7.39 o 
   8   6   1        5.49        8.70      6.37 o 
  10   6   1       18.82        8.13      7.15 o 
  12   6   1        4.08        5.38      8.12 o 
  14   6   1       22.12       26.58     10.82 o 
 -15   7   1        3.38        4.88     15.02 o 
 -13   7   1       44.14       61.80     23.40 o 
 -11   7   1        1.48       -7.09      7.09 o 
  -9   7   1      268.29      295.51     15.93 o 
  -7   7   1       17.90       12.39      6.55 o 
  -5   7   1      144.56      129.97     11.87 o 
  -3   7   1      163.05      162.39     14.27 o 
  -1   7   1      157.99      155.56     12.31 o 
   1   7   1      263.76      290.37     16.20 o 
   3   7   1       11.94       17.04      6.88 o 
   5   7   1      554.50      528.55     17.05 o 
   7   7   1        2.15        2.62      5.49 o 
   9   7   1      100.29       87.59     13.11 o 
  11   7   1        0.91       -7.83      7.83 o 
  13   7   1       41.65       34.92     15.08 o 
 -12   8   1        0.21      -10.51     10.51 o 
 -10   8   1       41.12       22.40     13.77 o 
  -8   8   1       12.01       14.85      8.01 o 
  -6   8   1      325.76      326.15     18.77 o 
  -4   8   1        1.17        4.45      5.51 o 
  -2   8   1      264.01      260.29     29.41 o 
   0   8   1       27.91       29.93      7.52 o 
   2   8   1       83.95       86.61     11.55 o 
   4   8   1        7.70       18.91      6.99 o 
   6   8   1       24.39       24.67      7.56 o 
   8   8   1       42.69       47.31     12.45 o 
  10   8   1       20.35       36.92     16.52 o 
  12   8   1       18.08       18.80     10.44 o 
 -11   9   1        2.97       14.14     15.02 o 
  -9   9   1        9.17        6.40      8.47 o 
  -7   9   1        5.99        9.14     10.51 o 
  -5   9   1        9.36        7.23     10.39 o 
  -3   9   1        3.69        3.36      6.18 o 
  -1   9   1      126.69      114.47     13.53 o 
   1   9   1       71.92       79.98     16.39 o 
   3   9   1       29.11       26.27      8.27 o 
   5   9   1        1.43       12.68      7.13 o 
   7   9   1       16.57        8.07      8.14 o 
   9   9   1        0.00       16.14     11.51 o 
  -8  10   1        0.80        0.35      8.01 o 
  -6  10   1       44.27       35.42     15.89 o 
  -4  10   1        8.54       -0.16      6.43 o 
  -2  10   1       31.97       37.85     15.64 o 
   0  10   1        0.50        0.18      5.93 o 
   2  10   1      101.18      115.39     15.26 o 
   4  10   1        8.77       19.85      7.99 o 
   6  10   1       37.10       45.15     11.21 o 
   8  10   1        1.13        5.01      7.38 o 
  -7  11   1        2.64       -6.38      8.89 o 
  -5  11   1        5.45       18.65      9.64 o 
  -3  11   1        9.36       24.18      9.90 o 
  -1  11   1       27.21       44.60     21.46 o 
   1  11   1        5.28        1.48      8.10 o 
   3  11   1        0.22        1.12      8.70 o 
   5  11   1        4.78       10.46      6.86 o 
   0  12   1       28.29       23.90     11.01 o 
 -18   0   2      107.96      121.27     22.53 o 
 -16   0   2      199.90      166.33     26.03 o 
 -14   0   2      381.88      402.04     31.29 o 
 -12   0   2     3108.08     3066.49     65.07 o 
 -10   0   2      151.24      159.00     11.18 o 
  -8   0   2    14583.71    14595.13    128.50 o 
  -6   0   2     1132.70     1166.56     16.06 o 
  -4   0   2    62403.04    62655.59   1166.94 o 
  -2   0   2      359.86      337.28     13.77 o 
   0   0   2    21625.35    20838.15    184.69 o 
   2   0   2     6090.96     5704.90     53.73 o 
   4   0   2     2397.16     2432.21     33.40 o 
   6   0   2      587.33      522.23     16.40 o 
   8   0   2      220.10      201.43     17.21 o 
  10   0   2      601.67      567.52     21.34 o 
  12   0   2        4.20        4.88      6.02 o 
  14   0   2       64.41       55.54     22.03 o 
  16   0   2        1.51        0.43      7.22 o 
 -17   1   2      293.11      349.27     26.16 o 
 -15   1   2       21.76       28.91     27.53 o 
 -13   1   2     1269.94     1324.37     29.37 o 
 -11   1   2        0.10       -0.50      3.09 o 
  -9   1   2     2595.07     2590.53     24.38 o 
  -7   1   2      718.99      712.36     11.09 o 
  -5   1   2      857.46      858.47     11.18 o 
  -3   1   2     9626.48     9215.13     55.34 o 
  -1   1   2     2049.36     1769.44     14.08 o 
   1   1   2    17401.27    16412.54     81.32 o 
   3   1   2     2405.01     2306.65     18.18 o 
   5   1   2     4596.89     4352.92     30.32 o 
   7   1   2      193.61      204.71     13.01 o 
   9   1   2      395.60      347.58     11.39 o 
  11   1   2        5.62        5.30      3.88 o 
  13   1   2       12.09        4.59      5.14 o 
  15   1   2       18.82       28.35      7.27 o 
 -18   2   2       11.58        4.00     10.89 o 
 -16   2   2        0.27        7.15      9.89 o 
 -14   2   2        2.02       -1.03      5.38 o 
 -12   2   2       20.59       13.23      5.47 o 
 -10   2   2       14.63        7.89      3.19 o 
  -8   2   2     2129.91     2194.92     21.77 o 
  -6   2   2      270.06      262.02      6.19 o 
  -4   2   2     3933.40     3729.76     38.49 o 
  -2   2   2      226.62      226.14      4.52 o 
   0   2   2     5997.66     5636.69     36.65 o 
   2   2   2      601.00      564.46      8.13 o 
   4   2   2      261.95      300.81      6.54 o 
   6   2   2       11.42        5.98      1.91 o 
   8   2   2      163.46      171.34     12.16 o 
  10   2   2      242.38      256.40     11.25 o 
  12   2   2      235.25      214.08     11.84 o 
  14   2   2       21.54       26.21      6.70 o 
  16   2   2        9.95        8.73      6.55 o 
 -17   3   2        0.19       -0.88     13.77 o 
 -15   3   2        4.00       -3.28      6.12 o 
 -13   3   2        0.12       -4.55      4.55 o 
 -11   3   2      123.66      144.80     19.47 o 
  -9   3   2       32.43       26.38      4.09 o 
  -7   3   2      334.86      364.71      9.70 o 
  -5   3   2      205.72      196.83      6.46 o 
  -3   3   2      209.55      211.98      5.17 o 
  -1   3   2      742.87      741.40      9.71 o 
   1   3   2       79.94       73.65      3.53 o 
   3   3   2      762.82      760.19     11.83 o 
   5   3   2      126.52      141.92      7.62 o 
   7   3   2      364.10      346.98     10.47 o 
   9   3   2        1.67        0.54      3.06 o 
  11   3   2       88.17      101.85      8.69 o 
  13   3   2       36.65       30.87      6.77 o 
  15   3   2       19.50        2.65     20.40 o 
 -16   4   2       11.21        4.05      8.35 o 
 -14   4   2        0.33        6.28      8.26 o 
 -12   4   2       19.56       18.42      5.93 o 
 -10   4   2        8.17        4.51      3.50 o 
  -8   4   2      407.95      393.43     11.18 o 
  -6   4   2     1843.53     1865.06     22.87 o 
  -4   4   2      132.11      123.03      4.78 o 
  -2   4   2     4018.73     4434.52     33.19 o 
   0   4   2      844.25      852.57     16.15 o 
   2   4   2     6588.47     7242.11     55.47 o 
   4   4   2       23.70       22.33      3.46 o 
   6   4   2      943.46      999.75     19.18 o 
   8   4   2      162.16      176.33      8.79 o 
  10   4   2      258.46      255.76     14.29 o 
  12   4   2        6.24        7.53      6.07 o 
  14   4   2        5.33        9.93      9.26 o 
 -15   5   2        0.82        3.06      9.59 o 
 -13   5   2      134.61      161.01     20.78 o 
 -11   5   2       28.43       39.50      9.89 o 
  -9   5   2      504.33      490.61     16.62 o 
  -7   5   2      622.14      607.64     17.06 o 
  -5   5   2      698.08      724.25     11.83 o 
  -3   5   2     1455.48     1496.72     22.88 o 
  -1   5   2      342.74      376.20      7.58 o 
   1   5   2      993.39     1035.72     19.05 o 
   3   5   2       28.00       32.82      6.15 o 
   5   5   2       60.55       60.35      9.48 o 
   7   5   2      130.13      161.25     17.71 o 
   9   5   2        0.40        1.81      5.20 o 
  11   5   2       94.74       75.14     12.48 o 
  13   5   2        7.76        8.32      9.11 o 
 -16   6   2       19.53       19.52     19.02 o 
 -14   6   2       86.29      103.39     19.84 o 
 -12   6   2      184.12      170.03     17.03 o 
 -10   6   2      111.20      122.34     12.61 o 
  -8   6   2      177.67      171.83     11.18 o 
  -6   6   2      147.47      127.07      7.54 o 
  -4   6   2      416.50      441.58     17.31 o 
  -2   6   2      429.36      484.95     17.93 o 
   0   6   2        0.35        0.09      2.90 o 
   2   6   2      832.27      885.94     28.05 o 
   4   6   2        1.07       -2.95      4.38 o 
   6   6   2     1021.61     1024.39     38.00 o 
   8   6   2      114.31       85.89     11.74 o 
  10   6   2      112.13      107.73     14.45 o 
  12   6   2       14.43       14.30      9.54 o 
  14   6   2       10.53        9.64     13.89 o 
 -15   7   2        6.09       25.13     11.66 o 
 -13   7   2       66.49       80.76     15.30 o 
 -11   7   2       51.59       40.07     11.18 o 
  -9   7   2      223.02      173.60     16.18 o 
  -7   7   2      550.86      547.00     24.03 o 
  -5   7   2      235.95      208.95     14.10 o 
  -3   7   2     1979.10     1832.03     47.92 o 
  -1   7   2      430.49      412.34     18.19 o 
   1   7   2     1337.57     1360.41     34.06 o 
   3   7   2      287.14      329.90     46.00 o 
   5   7   2      323.94      335.47     31.29 o 
   7   7   2      280.65      262.95     24.66 o 
   9   7   2        2.58        7.49      6.93 o 
  11   7   2       96.22       76.42     13.54 o 
  13   7   2       27.23       21.78     10.51 o 
 -12   8   2        4.80       18.65     15.14 o 
 -10   8   2       40.52       24.97     11.83 o 
  -8   8   2       22.68       24.33      8.13 o 
  -6   8   2        1.53        9.49      7.26 o 
  -4   8   2      648.23      661.05     24.60 o 
  -2   8   2       37.62       27.69      7.28 o 
   0   8   2     1229.88     1135.62     40.82 o 
   2   8   2      445.23      391.14     20.14 o 
   4   8   2     1709.37     1654.86     73.46 o 
   6   8   2      212.15      211.51     17.90 o 
   8   8   2      596.59      673.08     42.06 o 
  10   8   2      114.74      111.66     24.28 o 
  12   8   2      207.57      237.29     27.16 o 
 -11   9   2       21.69        7.63     13.14 o 
  -9   9   2       47.89       52.35     12.83 o 
  -7   9   2      185.72      173.41     18.15 o 
  -5   9   2      219.80      289.11     29.79 o 
  -3   9   2      149.24      122.82     13.55 o 
  -1   9   2      126.73       95.54     12.39 o 
   1   9   2       48.05       29.26      8.60 o 
   3   9   2       77.03       65.14     12.20 o 
   5   9   2       59.76       45.28     10.57 o 
   7   9   2        0.16       -6.83      6.83 o 
   9   9   2       93.98      123.77     21.15 o 
 -10  10   2       27.14       15.52     14.02 o 
  -8  10   2        0.01        1.65      7.51 o 
  -6  10   2       16.97       16.87      9.21 o 
  -4  10   2        9.21       -7.76      7.76 o 
  -2  10   2       59.04       55.99     12.64 o 
   0  10   2      168.09      200.01     18.02 o 
   2  10   2        8.10        9.10      7.99 o 
   4  10   2       91.74      103.47     15.51 o 
   6  10   2       12.93       18.25     11.39 o 
  -5  11   2       49.27       59.87     15.21 o 
  -3  11   2        0.38       11.51     11.26 o 
  -1  11   2       68.83       68.89     13.77 o 
   1  11   2        4.45       11.52      8.72 o 
   3  11   2        7.19        4.69      7.75 o 
   5  11   2        1.11        7.97     12.39 o 
   0  12   2        9.89       26.28     12.64 o 
 -17   1   3        5.63        5.63      8.32 o 
 -15   1   3       29.70       25.34     10.17 o 
 -13   1   3       83.09       86.59     12.09 o 
 -11   1   3      130.20      150.96      9.87 o 
  -9   1   3       21.96       18.07      2.95 o 
  -7   1   3      193.04      171.44      5.35 o 
  -5   1   3        9.38        7.79      1.43 o 
  -3   1   3     1605.38     1631.02     18.45 o 
  -1   1   3     3459.83     3225.21     24.09 o 
   1   1   3     1158.04     1067.71     11.49 o 
   3   1   3      180.42      156.75      7.00 o 
   5   1   3      348.15      359.00      7.21 o 
   7   1   3      322.50      286.16      9.82 o 
   9   1   3      582.55      584.45     18.38 o 
  11   1   3        0.07       -0.25      3.58 o 
  13   1   3       45.77       35.92      6.96 o 
  15   1   3        9.82        4.53      5.82 o 
 -18   2   3       63.90       87.10     19.77 o 
 -16   2   3        7.67        9.09      9.29 o 
 -14   2   3      165.56      146.57     21.21 o 
 -12   2   3       71.30       65.92      8.11 o 
 -10   2   3       65.17       76.99      6.00 o 
  -8   2   3        2.64        1.77      1.85 o 
  -6   2   3      173.27      156.45      6.12 o 
  -4   2   3      791.75      843.44      9.53 o 
  -2   2   3     2113.28     2036.64     16.23 o 
   0   2   3     2822.23     2803.08     23.25 o 
   2   2   3     1297.53     1282.66     13.93 o 
   4   2   3      688.01      685.76     11.81 o 
   6   2   3       96.56       83.36      6.67 o 
   8   2   3       14.39       12.48      4.57 o 
  10   2   3        9.98       11.98      4.37 o 
  12   2   3       16.40        2.22      4.06 o 
  14   2   3       16.57       31.70      7.41 o 
  16   2   3       11.65       -9.51      9.51 o 
 -17   3   3        6.35       14.13     15.08 o 
 -15   3   3       39.28       23.97     21.78 o 
 -13   3   3        0.90        1.56      5.09 o 
 -11   3   3      224.13      259.31     12.63 o 
  -9   3   3      187.35      194.01     10.59 o 
  -7   3   3     2366.65     2410.81     26.86 o 
  -5   3   3       89.31       99.69      4.19 o 
  -3   3   3     1239.46     1222.06     13.11 o 
  -1   3   3     2414.64     2484.96     22.07 o 
   1   3   3      889.95      927.43     12.90 o 
   3   3   3      556.89      564.31     18.89 o 
   5   3   3      115.49      113.00      5.02 o 
   7   3   3      558.58      532.11     11.84 o 
   9   3   3        0.01        1.11      3.11 o 
  11   3   3       20.30        8.49      4.49 o 
  13   3   3       10.20        7.25      9.44 o 
  15   3   3       17.71       15.72      9.02 o 
 -16   4   3        0.50       -1.88     14.39 o 
 -14   4   3       16.47       19.74      9.40 o 
 -12   4   3        3.15       -2.38      4.19 o 
 -10   4   3      146.01      126.14      7.93 o 
  -8   4   3       43.03       52.51      5.17 o 
  -6   4   3      336.19      298.23     10.33 o 
  -4   4   3      478.06      475.07     10.32 o 
  -2   4   3      489.52      503.71      8.73 o 
   0   4   3      423.09      446.09      8.40 o 
   2   4   3        5.15       10.37      2.36 o 
   4   4   3      100.33      115.40      6.00 o 
   6   4   3       75.76       61.20      8.89 o 
   8   4   3        0.20       -1.11      4.17 o 
  10   4   3      115.16      106.96     11.67 o 
  12   4   3        3.09        3.02      5.78 o 
  14   4   3       26.71       16.50      9.86 o 
 -15   5   3       73.78       55.99     13.23 o 
 -13   5   3       53.32       58.75     11.33 o 
 -11   5   3       61.66       43.37     23.90 o 
  -9   5   3      346.76      355.55     15.62 o 
  -7   5   3      231.57      218.13      7.47 o 
  -5   5   3       21.77       25.41      3.28 o 
  -3   5   3       54.64       57.21      4.12 o 
  -1   5   3        4.38        9.19      2.25 o 
   1   5   3       65.74       74.20     13.39 o 
   3   5   3      318.89      287.60     20.15 o 
   5   5   3      478.88      497.04     15.49 o 
   7   5   3        0.01        2.28      5.40 o 
   9   5   3       58.61       63.39      9.36 o 
  11   5   3        3.20        7.35      6.46 o 
  13   5   3       30.76       38.32      9.42 o 
 -16   6   3       16.85        2.75     10.46 o 
 -14   6   3        0.03        5.66      9.89 o 
 -12   6   3       69.45       54.64     15.46 o 
 -10   6   3       59.32       71.65      9.20 o 
  -8   6   3       56.95       53.83      7.27 o 
  -6   6   3      624.72      631.96     14.68 o 
  -4   6   3      134.98      137.43      8.91 o 
  -2   6   3      740.57      722.13     15.83 o 
   0   6   3       77.53       66.60     19.18 o 
   2   6   3      374.89      398.14     15.88 o 
   4   6   3      131.54      123.46     11.24 o 
   6   6   3        3.72        0.76      5.29 o 
   8   6   3       24.07       16.01      8.13 o 
  10   6   3        4.23       -0.34      6.70 o 
  12   6   3        4.31       12.48      9.94 o 
 -15   7   3        9.85       21.27     13.95 o 
 -13   7   3       51.47       36.73     11.90 o 
 -11   7   3       16.59        8.63      9.26 o 
  -9   7   3       31.11       32.33      9.13 o 
  -7   7   3      272.22      302.28     22.40 o 
  -5   7   3      114.74      112.37      9.31 o 
  -3   7   3      225.23      232.18     12.23 o 
  -1   7   3        0.45        2.61      5.82 o 
   1   7   3      439.05      485.42     24.28 o 
   3   7   3       23.79       17.46      5.80 o 
   5   7   3       65.21       79.97     19.27 o 
   7   7   3        1.92        7.92      7.12 o 
   9   7   3       77.02       88.89     13.42 o 
  11   7   3        5.31        3.25      8.08 o 
 -12   8   3        0.00       -1.50     14.39 o 
 -10   8   3        5.83       14.51      9.44 o 
  -8   8   3        0.19       10.78      7.23 o 
  -6   8   3       29.26       26.00     12.76 o 
  -4   8   3       80.04      100.64      9.96 o 
  -2   8   3       86.26       70.97     14.27 o 
   0   8   3       78.40       90.21     11.80 o 
   2   8   3      194.95      183.14     15.59 o 
   4   8   3      118.79      128.16     14.33 o 
   6   8   3       22.21       12.64     10.51 o 
   8   8   3       18.42       22.65     12.51 o 
  10   8   3        1.88        5.10      7.36 o 
 -11   9   3        8.56        5.01     12.39 o 
  -9   9   3       10.93       18.51      9.82 o 
  -7   9   3        0.93        2.47      7.16 o 
  -5   9   3       81.99       75.57     14.89 o 
  -3   9   3        4.62        9.51      5.55 o 
  -1   9   3        6.66        3.20      6.28 o 
   1   9   3       94.56       77.87     20.46 o 
   3   9   3        6.62       12.92      7.92 o 
   5   9   3       99.25       77.41     10.85 o 
   7   9   3       10.30       16.33      8.45 o 
   9   9   3      128.38      181.97     26.66 o 
 -10  10   3        5.54        8.89      9.64 o 
  -8  10   3        8.17       20.24      9.58 o 
  -6  10   3        5.98        9.60      9.09 o 
  -4  10   3        0.45        1.11      7.52 o 
  -2  10   3       76.96       50.02      9.28 o 
   0  10   3        0.12       -1.76     10.57 o 
   2  10   3       41.85       60.42     25.22 o 
   4  10   3       13.15        5.17      7.21 o 
   6  10   3       29.18       20.54      8.84 o 
   8  10   3        2.37        9.89     10.76 o 
  -5  11   3        0.09       12.97      8.13 o 
  -3  11   3        2.20       -4.87      5.92 o 
  -1  11   3       11.05       15.84      7.81 o 
   1  11   3        4.76        7.62      6.71 o 
   3  11   3        0.01       -1.97      6.41 o 
   5  11   3        0.04       10.14      9.76 o 
 -18   0   4       22.17       42.17     11.89 o 
 -16   0   4      114.29      115.76     23.28 o 
 -14   0   4       13.53       -7.76      8.76 o 
 -12   0   4      116.46      114.51     18.90 o 
 -10   0   4       25.13       26.03      5.46 o 
  -8   0   4     1017.42     1024.11     25.37 o 
  -6   0   4      925.03      870.51     16.61 o 
  -4   0   4      600.48      571.39      9.83 o 
  -2   0   4       15.01       14.06      2.59 o 
   0   0   4     3400.36     3152.33     30.27 o 
   2   0   4        3.16        3.01      2.15 o 
   4   0   4      342.19      323.63     21.66 o 
   6   0   4      678.22      627.31     20.20 o 
   8   0   4      381.22      403.42     22.45 o 
  10   0   4      104.96      103.35     10.38 o 
  12   0   4       19.58       10.76      6.20 o 
  14   0   4       90.55       83.39     15.96 o 
 -17   1   4      154.60      167.21     25.47 o 
 -15   1   4       12.24        4.50      7.61 o 
 -13   1   4      386.78      377.70     20.19 o 
 -11   1   4        5.11        7.65      3.34 o 
  -9   1   4      785.93      817.35     12.52 o 
  -7   1   4       52.39       57.37      3.24 o 
  -5   1   4      832.49      834.50     14.25 o 
  -3   1   4     1322.88     1337.11     20.50 o 
  -1   1   4      337.58      335.79      7.14 o 
   1   1   4     2143.63     2169.71     19.28 o 
   3   1   4       11.38       17.66      2.54 o 
   5   1   4      833.17      795.92     12.30 o 
   7   1   4       11.42       13.21      6.56 o 
   9   1   4      107.20      113.28      8.33 o 
  11   1   4       13.14        7.62      4.07 o 
  13   1   4        4.63        1.14      4.93 o 
  15   1   4        8.42       14.15      7.17 o 
 -18   2   4        0.00       12.92      7.89 o 
 -16   2   4        0.86        2.80      8.60 o 
 -14   2   4        0.92        4.00      7.21 o 
 -12   2   4      127.86      111.54      9.74 o 
 -10   2   4      202.36      188.35      8.60 o 
  -8   2   4       11.10       11.39      2.33 o 
  -6   2   4      166.21      181.30      6.64 o 
  -4   2   4      126.65      125.28      5.36 o 
  -2   2   4     1183.96     1177.01     13.68 o 
   0   2   4     1004.49     1008.72     13.60 o 
   2   2   4      129.37      121.70      4.93 o 
   4   2   4      112.60      109.62      5.11 o 
   6   2   4       20.55       17.87      4.17 o 
   8   2   4      160.31      137.33      8.74 o 
  10   2   4      138.40      158.86      9.37 o 
  12   2   4        4.74        2.88      4.56 o 
  14   2   4        4.59        3.14      7.04 o 
 -17   3   4        0.39       -1.15      9.07 o 
 -15   3   4        6.93       -4.44     10.39 o 
 -13   3   4        0.00        1.59      4.87 o 
 -11   3   4        0.37        3.65      3.35 o 
  -9   3   4      162.32      170.03      8.32 o 
  -7   3   4        0.92        0.99      2.27 o 
  -5   3   4     1116.38     1167.37     13.14 o 
  -3   3   4       25.57       33.29      4.41 o 
  -1   3   4     2327.02     2427.42     23.09 o 
   1   3   4      587.10      598.69     11.04 o 
   3   3   4      403.21      432.19     10.25 o 
   5   3   4      690.99      717.39     14.82 o 
   7   3   4        0.34        1.52      3.31 o 
   9   3   4      460.41      461.95     14.95 o 
  11   3   4       45.46       35.67     11.18 o 
  13   3   4      126.29      124.04     13.58 o 
  15   3   4       22.95       24.78     16.89 o 
 -16   4   4        0.04        5.01     15.39 o 
 -14   4   4       13.71        8.99      6.39 o 
 -12   4   4       34.83       22.97      6.39 o 
 -10   4   4      296.63      295.09     11.02 o 
  -8   4   4       24.30       29.07      4.38 o 
  -6   4   4      437.88      521.73      9.74 o 
  -4   4   4     1365.52     1402.59     16.03 o 
  -2   4   4     2525.59     2800.91     24.15 o 
   0   4   4     1658.42     1783.85     20.09 o 
   2   4   4      913.16      980.45     15.36 o 
   4   4   4     2524.38     2606.83     31.99 o 
   6   4   4      728.04      780.55     25.75 o 
   8   4   4      498.83      508.26     18.42 o 
  10   4   4       78.41       94.81     18.57 o 
  12   4   4      182.83      178.51     15.19 o 
  14   4   4       52.94       45.25     13.09 o 
 -15   5   4       26.69       44.70     17.40 o 
 -13   5   4       85.61       73.51     31.79 o 
 -11   5   4      253.70      283.68     14.28 o 
  -9   5   4       36.51       36.04      5.51 o 
  -7   5   4      483.45      494.97     20.80 o 
  -5   5   4        7.73        5.63      2.17 o 
  -3   5   4      518.38      522.82     10.06 o 
  -1   5   4      146.42      151.85      7.27 o 
   1   5   4        7.71        1.58      2.86 o 
   3   5   4      133.99      115.47      8.35 o 
   5   5   4        7.47       10.79      4.34 o 
   7   5   4       92.79       91.86     25.59 o 
   9   5   4       15.42       27.50      9.04 o 
  11   5   4        6.92        1.89      7.20 o 
  13   5   4        0.44        2.89      6.17 o 
 -16   6   4      150.65      153.81     28.28 o 
 -14   6   4        0.44        9.42      9.49 o 
 -12   6   4      218.59      254.29     19.49 o 
 -10   6   4       19.44        8.11      5.16 o 
  -8   6   4      295.99      295.52     15.07 o 
  -6   6   4      953.93      965.48     22.29 o 
  -4   6   4       67.82       48.67      8.99 o 
  -2   6   4     1155.89     1235.09     20.17 o 
   0   6   4      218.07      228.18     10.77 o 
   2   6   4      997.69     1032.46     22.73 o 
   4   6   4      483.49      523.13     19.83 o 
   6   6   4        7.62       11.26      7.01 o 
   8   6   4       15.94       15.77     10.51 o 
  10   6   4        9.30       10.24     11.76 o 
  12   6   4        0.26        6.94      7.84 o 
 -15   7   4       86.24       96.45     15.82 o 
 -13   7   4       30.33        8.92      9.69 o 
 -11   7   4      535.20      542.07     25.82 o 
  -9   7   4      134.42       99.69     27.35 o 
  -7   7   4     1567.70     1526.53     40.77 o 
  -5   7   4      577.40      598.86     43.94 o 
  -3   7   4      827.90      808.00     22.94 o 
  -1   7   4      469.97      466.11     16.58 o 
   1   7   4       29.43       38.84      6.77 o 
   3   7   4      263.47      281.61     15.70 o 
   5   7   4      299.40      303.44     16.83 o 
   7   7   4        7.53       15.80      8.70 o 
   9   7   4      224.60      236.69     52.50 o 
  11   7   4        0.57        9.97      7.25 o 
 -14   8   4       15.67      -11.26     11.26 o 
 -12   8   4        2.25      -10.14     12.51 o 
 -10   8   4      173.46      183.76     18.40 o 
  -8   8   4      248.54      247.98     19.89 o 
  -6   8   4      333.98      339.33     22.08 o 
  -4   8   4      932.97      859.21     31.20 o 
  -2   8   4      948.55      917.19     24.70 o 
   0   8   4     2072.96     2026.08     38.12 o 
   2   8   4      439.49      402.21     18.85 o 
   4   8   4      870.78      914.29     26.54 o 
   6   8   4      213.89      289.36     29.41 o 
   8   8   4      282.33      313.60     22.52 o 
  10   8   4        2.99       -2.00      6.21 o 
 -11   9   4       82.38      103.43     32.85 o 
  -9   9   4      219.37      226.44     22.28 o 
  -7   9   4       75.78       61.85     15.64 o 
  -5   9   4      126.49       99.13     15.00 o 
  -3   9   4       46.86       30.12     27.59 o 
  -1   9   4       60.04       62.04      9.22 o 
   1   9   4       37.43       39.33      8.14 o 
   3   9   4        0.53        0.32      5.70 o 
   5   9   4       86.14      138.59     17.01 o 
   7   9   4        0.99        2.78      7.93 o 
 -10  10   4        3.18       -5.88      5.88 o 
  -8  10   4       13.49       25.00      9.99 o 
  -6  10   4        0.39        3.35      7.94 o 
  -4  10   4       92.30       92.78     15.26 o 
  -2  10   4        4.69        7.02      8.72 o 
   0  10   4       13.17       14.23      6.98 o 
   2  10   4       19.80       20.05      8.43 o 
   4  10   4        2.89        2.41      6.76 o 
   6  10   4        3.57       -1.00      5.26 o 
  -5  11   4        1.35        4.15      5.57 o 
  -3  11   4        5.06       -1.09      6.01 o 
  -1  11   4       42.27       17.12      9.45 o 
   1  11   4       24.17       18.50      7.00 o 
   3  11   4        4.31        7.31      8.92 o 
 -17   1   5        1.41       -2.27      9.15 o 
 -15   1   5       28.07        9.57     11.01 o 
 -13   1   5        2.67        3.37      7.82 o 
 -11   1   5        1.31       -0.19      3.38 o 
  -9   1   5      322.25      328.16      9.84 o 
  -7   1   5       13.36       16.01      3.12 o 
  -5   1   5      683.92      751.03     12.56 o 
  -3   1   5     2169.11     2274.04     21.28 o 
  -1   1   5     2921.70     2933.28     43.48 o 
   1   1   5      551.32      548.10      9.72 o 
   3   1   5      178.12      164.67      6.09 o 
   5   1   5      484.98      490.88     13.22 o 
   7   1   5       74.13       65.28      6.59 o 
   9   1   5        6.80       10.80      4.52 o 
  11   1   5       31.69       40.39      7.07 o 
  13   1   5       23.64       17.01      7.23 o 
  15   1   5        4.79       17.02     17.65 o 
 -18   2   5        9.31       -5.86      5.86 o 
 -16   2   5       21.94        2.63      8.97 o 
 -14   2   5        0.28       -3.45      8.20 o 
 -12   2   5      396.48      409.41     20.18 o 
 -10   2   5       27.44       27.04      5.35 o 
  -8   2   5     1419.13     1528.71     29.19 o 
  -6   2   5      468.11      457.86     10.61 o 
  -4   2   5     1743.15     1703.01     15.22 o 
  -2   2   5      654.76      602.17     16.21 o 
   0   2   5       45.57       40.86      5.17 o 
   2   2   5      532.74      520.44     11.31 o 
   4   2   5       70.33       79.59      6.82 o 
   6   2   5      132.14      142.98      9.65 o 
   8   2   5       81.83       87.13      7.99 o 
  10   2   5       28.33       24.44      6.08 o 
  12   2   5       10.39        9.52      5.97 o 
  14   2   5        0.10        6.10      7.55 o 
 -17   3   5        1.19       -1.08      7.94 o 
 -15   3   5       60.42       67.94     12.59 o 
 -13   3   5      107.77      105.37     13.10 o 
 -11   3   5      318.77      341.30     11.96 o 
  -9   3   5      219.10      236.13      9.45 o 
  -7   3   5        6.70        6.38      2.87 o 
  -5   3   5     1654.72     1721.06     18.86 o 
  -3   3   5        2.20        1.69      1.71 o 
  -1   3   5      410.45      438.20      9.56 o 
   1   3   5      440.22      438.09     10.31 o 
   3   3   5      343.80      367.87     11.45 o 
   5   3   5        8.22        4.43      4.19 o 
   7   3   5        3.75        2.49      3.58 o 
   9   3   5       58.75       64.73      9.05 o 
  11   3   5        8.36       13.07      6.77 o 
  13   3   5        1.33        9.19      6.73 o 
 -16   4   5        0.13        8.01     15.64 o 
 -14   4   5       26.73       25.61     11.01 o 
 -12   4   5        3.46        0.24      3.94 o 
 -10   4   5       21.80       20.12      4.64 o 
  -8   4   5        8.88       10.56      3.62 o 
  -6   4   5      298.47      327.79      9.98 o 
  -4   4   5      289.86      308.88      9.86 o 
  -2   4   5     1061.92     1141.62     14.86 o 
   0   4   5      256.98      247.25      7.80 o 
   2   4   5      339.16      356.54      9.98 o 
   4   4   5      126.19      128.21      8.60 o 
   6   4   5       58.27       53.92      9.42 o 
   8   4   5        0.07       -3.33      4.54 o 
  10   4   5        1.55        6.03      7.52 o 
  12   4   5        3.55       14.13      8.03 o 
  14   4   5        2.26      -11.39     13.52 o 
 -17   5   5       16.55       22.03     17.52 o 
 -15   5   5        1.18       -2.25     13.52 o 
 -13   5   5       20.21       26.05     13.02 o 
 -11   5   5       17.78       16.81      5.73 o 
  -9   5   5      159.57      176.90      9.28 o 
  -7   5   5       12.25        8.18      3.18 o 
  -5   5   5        9.48        5.89      2.79 o 
  -3   5   5       67.02       56.16      4.26 o 
  -1   5   5       49.09       50.35      5.91 o 
   1   5   5       11.60       13.95      4.01 o 
   3   5   5      666.11      657.91     18.04 o 
   5   5   5       25.63       16.31      6.48 o 
   7   5   5      164.22      171.00     15.85 o 
   9   5   5        3.01        9.99      6.44 o 
  11   5   5       87.11       78.08     14.69 o 
 -16   6   5        8.98       -3.25     13.52 o 
 -14   6   5        5.47       15.03     10.45 o 
 -12   6   5       11.51        4.78      5.83 o 
 -10   6   5        6.55        6.83      5.43 o 
  -8   6   5       94.18       86.96      8.87 o 
  -6   6   5       68.01       73.64     21.71 o 
  -4   6   5       95.14       82.04      7.69 o 
  -2   6   5        8.24        6.01      3.31 o 
   0   6   5      171.58      166.40      8.82 o 
   2   6   5        8.70       17.37      4.88 o 
   4   6   5        8.23       13.51      4.91 o 
   6   6   5        8.34        3.98      8.63 o 
   8   6   5        0.00        4.82      6.38 o 
  10   6   5        0.46       -2.31      6.85 o 
 -15   7   5       11.01       -7.63     10.25 o 
 -13   7   5        2.27        2.00     12.89 o 
 -11   7   5       49.15       41.53     10.61 o 
  -9   7   5        1.83       -1.51      5.82 o 
  -7   7   5        0.03        5.10      6.28 o 
  -5   7   5       37.57       63.31     10.74 o 
  -3   7   5       39.26       21.81      5.66 o 
  -1   7   5        2.46        0.64      3.68 o 
   1   7   5        3.72        1.17      3.73 o 
   3   7   5       18.93       32.11     10.49 o 
   5   7   5      134.33      138.99     14.89 o 
   7   7   5        1.91        6.88      7.98 o 
   9   7   5       40.42       23.92      9.97 o 
  11   7   5        5.05        1.75      8.51 o 
 -14   8   5        0.12        4.13     16.02 o 
 -12   8   5        8.39       13.11     16.83 o 
 -10   8   5        4.92        0.82      7.15 o 
  -8   8   5       46.12       39.73      9.92 o 
  -6   8   5        1.64        2.19      6.52 o 
  -4   8   5        1.36        8.51      6.77 o 
  -2   8   5        0.01        2.50      4.87 o 
   0   8   5        0.03        1.98      4.52 o 
   2   8   5       21.73        5.51      5.28 o 
   4   8   5       28.20       35.52      9.58 o 
   6   8   5        0.14       -6.66      6.66 o 
   8   8   5        2.08        4.88      7.81 o 
  10   8   5        0.03        5.88     10.51 o 
 -11   9   5        8.71       -1.52      9.46 o 
  -9   9   5        0.49       -3.70      8.62 o 
  -7   9   5        3.34       10.66      8.45 o 
  -5   9   5       15.29        6.07      9.32 o 
  -3   9   5       67.35       30.48      8.93 o 
  -1   9   5        0.60       10.57      6.03 o 
   1   9   5       15.06       10.52      6.10 o 
   3   9   5        8.53        7.90      6.44 o 
   5   9   5       31.98       51.61     32.35 o 
   7   9   5        1.52       -7.01      7.01 o 
 -10  10   5        4.02       19.40      9.39 o 
  -8  10   5        2.42       11.72      7.41 o 
  -6  10   5        2.76        9.95     11.45 o 
  -4  10   5        1.16       -4.82      8.05 o 
  -2  10   5        0.05       -2.33      8.20 o 
   0  10   5        0.13       -0.90     13.77 o 
   2  10   5        3.82        1.09      8.49 o 
   4  10   5        5.19       13.83      8.17 o 
  -3  11   5       44.02       42.76     28.91 o 
  -1  11   5        0.13        5.77      7.03 o 
   1  11   5        7.57       -4.25     13.77 o 
   3  11   5        6.93       30.07     10.30 o 
 -18   0   6        5.88        8.38      8.01 o 
 -16   0   6        0.10       -8.26      8.26 o 
 -14   0   6       13.70        3.63      8.51 o 
 -12   0   6       41.76       32.04     11.26 o 
 -10   0   6      117.98      120.82     10.90 o 
  -8   0   6       36.31       60.40      9.07 o 
  -6   0   6        9.57        4.66      2.42 o 
  -4   0   6     1822.55     1819.28     32.00 o 
  -2   0   6       40.06       36.88      4.08 o 
   0   0   6     1387.02     1365.94     21.21 o 
   2   0   6     2532.39     2527.00     40.47 o 
   4   0   6     1214.06     1119.70     28.02 o 
   6   0   6     1149.24     1093.50     30.23 o 
   8   0   6       79.90       79.34     11.39 o 
  10   0   6      593.37      610.98     32.86 o 
  12   0   6       50.71       64.63     13.20 o 
  14   0   6       51.93       28.41     15.89 o 
 -17   1   6       15.15        0.65      8.75 o 
 -15   1   6        3.19        2.40      7.25 o 
 -13   1   6       32.36       39.61      9.60 o 
 -11   1   6      166.28      176.01     11.01 o 
  -9   1   6        2.71       -0.75      2.40 o 
  -7   1   6     2003.68     2027.98     29.62 o 
  -5   1   6       65.76       63.17      3.68 o 
  -3   1   6     5338.49     5356.52     46.24 o 
  -1   1   6      463.88      455.93      9.04 o 
   1   1   6     3342.98     3338.20     28.85 o 
   3   1   6      143.29      143.00      6.39 o 
   5   1   6      361.62      348.58     11.76 o 
   7   1   6        1.68        5.80      3.75 o 
   9   1   6        0.57        2.50      4.52 o 
  11   1   6       16.67       18.47      6.45 o 
  13   1   6       15.85        6.97      6.33 o 
 -18   2   6       20.71       24.61     10.30 o 
 -16   2   6        8.14        6.54      9.05 o 
 -14   2   6      219.54      217.50     42.74 o 
 -12   2   6      326.82      328.62     14.55 o 
 -10   2   6      178.20      178.94     12.36 o 
  -8   2   6      720.92      719.14     14.85 o 
  -6   2   6      208.74      243.13      8.28 o 
  -4   2   6     2575.88     2668.65     22.20 o 
  -2   2   6      814.00      790.65     13.18 o 
   0   2   6      511.14      566.16     19.57 o 
   2   2   6      710.47      702.06     14.16 o 
   4   2   6      254.55      279.50      8.82 o 
   6   2   6      659.23      650.01     24.52 o 
   8   2   6        7.07        3.91      4.34 o 
  10   2   6       19.31       16.72      6.08 o 
  12   2   6        0.00        3.72      7.22 o 
 -17   3   6       27.37       26.07     10.70 o 
 -15   3   6       12.32        5.38      8.99 o 
 -13   3   6      268.19      267.90     25.53 o 
 -11   3   6       40.43       29.08      7.03 o 
  -9   3   6      818.69      859.31     18.58 o 
  -7   3   6      506.69      492.14     12.39 o 
  -5   3   6     1626.09     1789.01     23.46 o 
  -3   3   6     1835.90     1868.62     21.24 o 
  -1   3   6      390.17      464.99     12.54 o 
   1   3   6      802.59      809.18     15.12 o 
   3   3   6        5.09        7.92      2.88 o 
   5   3   6      168.75      163.96     10.71 o 
   7   3   6       61.69       71.84     11.38 o 
   9   3   6        2.59       -2.46      4.86 o 
  11   3   6       21.96       27.09      8.13 o 
  13   3   6        1.13        1.38     12.89 o 
 -16   4   6       24.23       26.13     14.20 o 
 -14   4   6        1.12        2.86      7.64 o 
 -12   4   6       63.23       67.04      7.31 o 
 -10   4   6        0.33       -1.19      3.53 o 
  -8   4   6      690.09      702.57     16.76 o 
  -6   4   6      478.12      492.41     12.74 o 
  -4   4   6      738.01      810.03     12.60 o 
  -2   4   6      609.71      692.32     13.23 o 
   0   4   6     1794.28     1859.54     23.53 o 
   2   4   6     1205.36     1281.36     34.11 o 
   4   4   6      575.16      568.30     17.09 o 
   6   4   6      177.54      189.53     16.21 o 
   8   4   6      460.32      467.13     30.86 o 
  10   4   6       79.41       73.95     13.09 o 
  12   4   6       83.68       72.97     17.78 o 
 -17   5   6       16.63       13.02     16.02 o 
 -15   5   6       59.31       45.05     18.90 o 
 -13   5   6        7.63        6.86      8.07 o 
 -11   5   6      120.95      143.12     21.79 o 
  -9   5   6       68.12       64.87      6.60 o 
  -7   5   6      248.76      255.52     14.51 o 
  -5   5   6      186.73      184.04      8.52 o 
  -3   5   6       27.89       19.50      3.33 o 
  -1   5   6      743.96      674.93     17.03 o 
   1   5   6       19.26       24.17      7.14 o 
   3   5   6      421.93      400.25     15.02 o 
   5   5   6        1.89        5.28      5.89 o 
   7   5   6      197.35      191.42     17.28 o 
   9   5   6       31.26        6.83      8.11 o 
  11   5   6       19.41       26.11      8.70 o 
 -16   6   6       29.65       29.78     19.02 o 
 -14   6   6        6.84        9.32     11.33 o 
 -12   6   6        7.82        3.88      6.12 o 
 -10   6   6       21.74       12.94      9.98 o 
  -8   6   6      278.65      280.65     13.98 o 
  -6   6   6      129.74      117.65      9.36 o 
  -4   6   6      322.15      336.60     18.98 o 
  -2   6   6      194.77      185.80      9.25 o 
   0   6   6      265.17      242.80     13.27 o 
   2   6   6      571.83      572.23     24.85 o 
   4   6   6       72.38       77.94     11.42 o 
   6   6   6      100.07       87.45     15.21 o 
   8   6   6       85.64       71.75     13.08 o 
  10   6   6       45.49       66.63     23.53 o 
 -11   7   6      108.03      125.78     15.40 o 
  -9   7   6     1004.06     1129.60     52.21 o 
  -7   7   6        1.39       -1.45     14.08 o 
  -5   7   6      521.35      479.79     23.31 o 
  -3   7   6       50.84       70.83     12.95 o 
  -1   7   6       39.63       35.08      7.00 o 
   1   7   6      259.92      292.20     18.86 o 
   3   7   6      153.30      164.07     12.11 o 
   5   7   6       49.87       57.61     11.10 o 
   7   7   6      109.92      109.05     16.07 o 
   9   7   6        1.29        3.98     10.64 o 
 -14   8   6       89.80      108.50     25.91 o 
 -12   8   6       19.43        6.31     14.52 o 
 -10   8   6       53.62       36.25     10.62 o 
  -8   8   6      160.03      135.73     26.85 o 
  -6   8   6       91.24       83.33     13.29 o 
  -4   8   6      719.89      720.31     30.05 o 
  -2   8   6        0.11        5.40      7.26 o 
   0   8   6      292.57      280.34     15.64 o 
   2   8   6        1.00       -0.46      6.59 o 
   4   8   6       90.40       66.58     15.14 o 
   6   8   6       22.95       42.41     15.83 o 
   8   8   6        7.78       -1.76      5.53 o 
 -11   9   6       34.82       24.97     18.21 o 
  -9   9   6       38.12       16.47     10.70 o 
  -7   9   6       71.74       50.37     16.27 o 
  -5   9   6       44.29       62.41     12.79 o 
  -3   9   6        0.02        2.67      7.54 o 
  -1   9   6        0.81        5.91      7.27 o 
   1   9   6       25.72       23.06      7.17 o 
   3   9   6        4.32        3.44      6.13 o 
   5   9   6      102.04      100.40     15.71 o 
   7   9   6        0.78        3.13      7.13 o 
  -8  10   6       17.31       51.65     29.28 o 
  -6  10   6        1.20        5.24      7.50 o 
  -4  10   6        5.00       -3.81      8.78 o 
  -2  10   6       82.39       71.76     14.23 o 
   0  10   6       22.55       28.17     10.49 o 
   2  10   6       26.30       19.84      7.42 o 
   4  10   6        0.30        2.16      5.88 o 
 -17   1   7        7.05       -3.07     10.70 o 
 -15   1   7      116.61      138.20     16.71 o 
 -13   1   7       23.67       22.92      6.24 o 
 -11   1   7       56.41       66.93      9.95 o 
  -9   1   7        0.03       -0.03      3.39 o 
  -7   1   7      202.35      200.50      9.38 o 
  -5   1   7       15.25       14.67      3.15 o 
  -3   1   7        7.80       -0.06      4.21 o 
  -1   1   7      455.21      506.06     10.26 o 
   1   1   7      122.69      142.47      9.94 o 
   3   1   7      146.08      157.53      8.47 o 
   5   1   7       29.73       43.22      5.87 o 
   7   1   7      233.08      232.40     11.92 o 
   9   1   7      156.75      155.15     11.39 o 
  11   1   7       10.83       13.23      6.68 o 
  13   1   7       21.40       19.40     17.02 o 
 -18   2   7        7.15       12.57      8.39 o 
 -16   2   7       10.10       23.15     10.10 o 
 -14   2   7       18.68       29.40      9.32 o 
 -12   2   7        2.99       -2.18      4.46 o 
 -10   2   7        0.86       -1.40      3.98 o 
  -8   2   7      105.68      106.79      6.94 o 
  -6   2   7       70.31       68.42      5.60 o 
  -4   2   7      404.87      413.42     13.66 o 
  -2   2   7      421.50      474.97     10.99 o 
   0   2   7       15.98        7.77      3.02 o 
   2   2   7      199.68      196.15     10.80 o 
   4   2   7       38.29       30.96      5.88 o 
   6   2   7       41.40       44.48      6.26 o 
   8   2   7       76.64       70.06      8.22 o 
  10   2   7        4.97        1.84      5.32 o 
  12   2   7       11.07       13.63      7.70 o 
 -17   3   7       28.17       28.56     11.26 o 
 -15   3   7       28.66       33.50     11.06 o 
 -13   3   7       25.26       20.11      6.55 o 
 -11   3   7        0.01       -2.73      3.94 o 
  -9   3   7      170.32      172.23      8.99 o 
  -7   3   7       83.12       84.55      8.04 o 
  -5   3   7        4.51        2.83      2.68 o 
  -3   3   7       13.60        4.62      2.39 o 
  -1   3   7        8.10        3.58      2.89 o 
   1   3   7      293.68      293.98     11.09 o 
   3   3   7       35.08       40.93      4.71 o 
   5   3   7        0.74        1.08      3.39 o 
   7   3   7       49.61       54.76      9.45 o 
   9   3   7        0.09       -4.96      4.96 o 
  11   3   7       17.74       11.94      6.99 o 
 -16   4   7        0.44       -0.01      9.73 o 
 -14   4   7       52.67       58.30     12.29 o 
 -12   4   7        0.49        2.59      5.15 o 
 -10   4   7       26.10       31.32      5.32 o 
  -8   4   7       19.52       23.91      4.31 o 
  -6   4   7       10.47        6.15      3.37 o 
  -4   4   7        2.78       -0.45      2.84 o 
  -2   4   7      626.57      612.31     13.20 o 
   0   4   7        3.90        7.54      3.31 o 
   2   4   7      513.23      513.07     25.16 o 
   4   4   7       51.21       43.50     11.01 o 
   6   4   7      228.31      229.88     17.97 o 
   8   4   7       25.33       28.06      7.65 o 
  10   4   7       16.49       16.44     10.25 o 
 -17   5   7        0.65        5.51     14.39 o 
 -15   5   7       14.87       34.67     18.15 o 
 -13   5   7       21.36       15.87      7.86 o 
 -11   5   7       89.53       96.24     10.78 o 
  -9   5   7      559.08      575.36     22.56 o 
  -7   5   7      746.01      696.52     16.73 o 
  -5   5   7      789.18      746.86     16.56 o 
  -3   5   7      260.41      254.02     12.56 o 
  -1   5   7     1225.64     1269.40     24.72 o 
   1   5   7       78.94      100.17     11.14 o 
   3   5   7      140.54      158.64     10.88 o 
   5   5   7      107.31      102.52     20.02 o 
   7   5   7       46.01       29.98     10.03 o 
   9   5   7       35.16       38.04     16.14 o 
 -16   6   7       27.52       25.15     17.14 o 
 -14   6   7      137.74      187.10     28.66 o 
 -12   6   7      147.74      177.38     18.13 o 
 -10   6   7      264.06      260.79     14.96 o 
  -8   6   7      301.71      303.12     18.98 o 
  -6   6   7       18.66       28.76      8.05 o 
  -4   6   7      670.40      647.46     19.70 o 
  -2   6   7       51.74       45.68      6.95 o 
   0   6   7      297.68      285.02     13.47 o 
   2   6   7      301.34      331.67     17.14 o 
   4   6   7      119.85      134.98     14.46 o 
   6   6   7       80.56       90.83     13.71 o 
   8   6   7        4.55        9.69     12.08 o 
  10   6   7       13.62       27.28     12.76 o 
 -13   7   7        8.34       14.73     10.58 o 
 -11   7   7       28.30       27.80     11.64 o 
  -9   7   7       20.94       20.84      9.41 o 
  -7   7   7        0.33       -0.73      6.86 o 
  -5   7   7       39.82       40.18     20.52 o 
  -3   7   7        4.34        4.45      6.31 o 
  -1   7   7        5.67        6.07      5.13 o 
   1   7   7       88.14      100.95     10.13 o 
   3   7   7       30.81       33.77     11.18 o 
   5   7   7       18.54        5.60      7.40 o 
   7   7   7        7.31        7.56      8.55 o 
   9   7   7       25.85       32.29     15.02 o 
 -14   8   7        3.24       -0.75     15.02 o 
 -12   8   7        0.24       -8.70      8.70 o 
 -10   8   7       14.52       -3.06      7.44 o 
  -8   8   7       21.80       17.02      8.84 o 
  -6   8   7        0.04        0.60      6.49 o 
  -4   8   7        0.82       -0.36      6.49 o 
  -2   8   7        1.15        8.68      7.39 o 
   0   8   7        1.17       -2.87      6.42 o 
   2   8   7       16.39       17.22      8.21 o 
   4   8   7       52.09       52.56     15.27 o 
   6   8   7        5.76       -2.95      7.50 o 
   8   8   7       17.20       22.78     11.14 o 
 -11   9   7        8.44       13.01      9.20 o 
  -9   9   7        0.00       -7.79      7.88 o 
  -7   9   7       15.95       19.00      9.73 o 
  -5   9   7        7.00        1.06      8.07 o 
  -3   9   7      101.45      132.12     21.03 o 
  -1   9   7        4.79        7.91      9.20 o 
   1   9   7       15.82       12.00     10.01 o 
   3   9   7        2.86       -7.15      7.15 o 
   5   9   7       10.13        9.12      6.95 o 
  -8  10   7        0.45       12.76     15.52 o 
  -6  10   7        8.97       23.65      9.34 o 
  -4  10   7        0.03        1.07      7.15 o 
  -2  10   7        0.07        7.86      9.07 o 
   0  10   7       10.02        3.93      6.74 o 
   2  10   7        0.74       -4.00     13.01 o 
   4  10   7        0.14        3.50      8.63 o 
 -18   0   8       16.95       18.90     10.76 o 
 -16   0   8       96.78      107.63     22.15 o 
 -14   0   8        0.07       -8.76      8.76 o 
 -12   0   8      655.59      684.16     37.68 o 
 -10   0   8      138.65      177.10     14.00 o 
  -8   0   8      420.47      396.41     17.78 o 
  -6   0   8      653.26      716.97     37.44 o 
  -4   0   8      129.34      120.99     10.17 o 
  -2   0   8     3345.80     3553.03     58.36 o 
   0   0   8      453.90      452.45     15.59 o 
   2   0   8     1447.98     1538.71     34.15 o 
   4   0   8      215.63      246.57     32.23 o 
   6   0   8      486.18      514.67     23.41 o 
   8   0   8      206.56      230.47     18.55 o 
  10   0   8        0.00       -6.41      8.01 o 
  12   0   8       11.67       10.39     15.14 o 
 -17   1   8        0.02       -4.82      8.33 o 
 -15   1   8        3.40        7.64      7.90 o 
 -13   1   8        1.07       -2.07      7.63 o 
 -11   1   8      373.71      368.28     15.33 o 
  -9   1   8       25.29       20.22      5.53 o 
  -7   1   8     1639.19     1605.24     35.24 o 
  -5   1   8       70.25       62.22     11.44 o 
  -3   1   8     1612.13     1676.35     22.35 o 
  -1   1   8      196.58      210.73      7.48 o 
   1   1   8       76.59       82.08      5.82 o 
   3   1   8      157.71      159.28      8.67 o 
   5   1   8      107.78       98.89      8.32 o 
   7   1   8       88.60       81.03     10.75 o 
   9   1   8      170.12      150.14     11.80 o 
  11   1   8       13.03       13.32      6.43 o 
 -18   2   8       74.13       77.86     13.74 o 
 -16   2   8      129.57      159.76     19.46 o 
 -14   2   8       99.41      120.46     15.36 o 
 -12   2   8       97.71       89.63     10.07 o 
 -10   2   8      310.45      329.22     15.27 o 
  -8   2   8      109.82      111.46      8.06 o 
  -6   2   8       10.52        6.33      3.14 o 
  -4   2   8      193.53      198.63      8.36 o 
  -2   2   8       19.95       12.87      3.68 o 
   0   2   8       77.59      106.23      6.89 o 
   2   2   8       37.12       40.95      4.78 o 
   4   2   8      143.19      141.96      9.39 o 
   6   2   8       46.25       51.17      7.24 o 
   8   2   8        0.20        0.66      5.23 o 
  10   2   8       13.12       13.27      7.68 o 
 -17   3   8       22.23       29.13     16.46 o 
 -15   3   8      103.19      123.57     16.97 o 
 -13   3   8       28.60       21.30      6.49 o 
 -11   3   8      298.38      306.60     15.05 o 
  -9   3   8      164.89      169.48      9.34 o 
  -7   3   8      469.91      480.26     20.79 o 
  -5   3   8      328.22      319.07     10.82 o 
  -3   3   8       50.37       53.05      6.29 o 
  -1   3   8      587.19      550.63     13.57 o 
   1   3   8        0.05       -1.39      2.77 o 
   3   3   8      175.56      175.62     11.46 o 
   5   3   8        9.93        9.06      4.49 o 
   7   3   8       41.65       33.00      7.74 o 
   9   3   8        7.39       15.36     13.00 o 
  11   3   8        0.58       -4.69      4.69 o 
 -16   4   8        9.41       17.83     10.71 o 
 -14   4   8        2.66       -1.04      7.89 o 
 -12   4   8       43.18       34.56      9.20 o 
 -10   4   8       36.45       31.81      5.67 o 
  -8   4   8        3.55        9.83      4.16 o 
  -6   4   8       19.71       24.25      6.83 o 
  -4   4   8      511.50      548.05     14.41 o 
  -2   4   8      345.48      359.32     11.96 o 
   0   4   8      867.84      855.31     17.67 o 
   2   4   8       63.07       83.89      8.47 o 
   4   4   8     1654.40     1669.94     42.03 o 
   6   4   8       86.85       92.35     13.56 o 
   8   4   8      633.12      707.26     32.17 o 
  10   4   8        0.76       -0.60      5.51 o 
 -17   5   8        7.98       18.02     15.77 o 
 -15   5   8        6.78        0.00     12.26 o 
 -13   5   8      144.28      164.29     13.78 o 
 -11   5   8        6.28        2.88      4.58 o 
  -9   5   8      801.18      804.75     19.37 o 
  -7   5   8       75.60       67.86      7.09 o 
  -5   5   8     2773.09     2868.37     35.82 o 
  -3   5   8       65.90       41.92      7.36 o 
  -1   5   8     2462.97     2455.00     49.03 o 
   1   5   8      107.36      115.40     10.00 o 
   3   5   8     1070.41     1099.12     33.41 o 
   5   5   8        3.41        9.02      7.17 o 
   7   5   8      104.85      106.89     15.26 o 
   9   5   8        0.89        4.17      5.99 o 
 -16   6   8       12.96       19.90     17.52 o 
 -14   6   8      102.28      185.22     29.28 o 
 -12   6   8      130.52      167.25     17.16 o 
 -10   6   8      584.67      609.78     56.52 o 
  -8   6   8       52.99       47.90      7.80 o 
  -6   6   8      407.71      383.77     16.14 o 
  -4   6   8       25.52       26.12      6.62 o 
  -2   6   8      280.51      250.18     20.41 o 
   0   6   8      198.34      194.02     13.92 o 
   2   6   8        3.31        7.91      5.09 o 
   4   6   8      122.37      158.89     15.94 o 
   6   6   8        0.51        1.69      7.92 o 
   8   6   8      109.06      121.73     15.55 o 
 -13   7   8      107.95       59.82     18.90 o 
 -11   7   8        1.05        2.65      7.73 o 
  -9   7   8        0.01       -3.32      6.44 o 
  -7   7   8       38.27       25.55     10.51 o 
  -5   7   8      126.53      106.36     32.54 o 
  -3   7   8       33.97       15.06     16.33 o 
  -1   7   8      432.34      451.48     18.93 o 
   1   7   8      107.33      104.93     12.25 o 
   3   7   8      154.62      147.32     16.06 o 
   5   7   8       50.45       53.09     21.40 o 
   7   7   8       44.33       42.89     11.66 o 
 -12   8   8       32.68       18.84     12.45 o 
 -10   8   8       16.44       -0.41      8.15 o 
  -8   8   8      181.33      173.70     18.42 o 
  -6   8   8      133.52      157.54     47.62 o 
  -4   8   8       52.79       48.98     11.35 o 
  -2   8   8       36.99       37.73     12.76 o 
   0   8   8       21.34       16.47      8.80 o 
   2   8   8       48.99       69.22     11.03 o 
   4   8   8       24.19       28.38     11.89 o 
   6   8   8        0.01       -0.55      5.55 o 
 -11   9   8        0.57        2.30      6.10 o 
  -9   9   8       22.57       19.88      9.23 o 
  -7   9   8       35.87       39.20     11.50 o 
  -5   9   8        3.94       13.38     10.32 o 
  -3   9   8       78.35      119.33     16.95 o 
  -1   9   8       12.18        5.19      9.67 o 
   1   9   8      136.60      200.04     29.60 o 
   3   9   8       37.14       16.27     10.39 o 
   5   9   8       27.52       30.54     11.89 o 
  -6  10   8       33.86       27.03     16.52 o 
  -4  10   8       56.07       70.11     37.23 o 
  -2  10   8        1.06       26.79     10.73 o 
   0  10   8        1.35       -0.25     12.01 o 
 -17   1   9       31.20       33.55     11.87 o 
 -15   1   9       33.14       36.48     10.79 o 
 -13   1   9      296.86      304.85     16.54 o 
 -11   1   9       41.37       44.96      7.84 o 
  -9   1   9      402.17      417.26     15.82 o 
  -7   1   9      290.10      295.47     13.07 o 
  -5   1   9      939.31      887.36     21.72 o 
  -3   1   9        6.55        7.00      3.01 o 
  -1   1   9      125.52      121.26      6.65 o 
   1   1   9        9.89        4.88      2.92 o 
   3   1   9       62.47       67.73      9.89 o 
   5   1   9       52.56       52.85      7.18 o 
   7   1   9       15.89        7.97      5.11 o 
   9   1   9        0.05       -1.57      5.29 o 
  11   1   9        0.01       21.27     17.65 o 
 -18   2   9       12.38        3.50      9.89 o 
 -16   2   9        9.47       -3.66      9.45 o 
 -14   2   9       27.91       25.66      7.68 o 
 -12   2   9        2.37        8.00      5.69 o 
 -10   2   9       91.76       75.80      8.91 o 
  -8   2   9      173.75      177.30     11.36 o 
  -6   2   9       86.05       94.65      7.23 o 
  -4   2   9      979.32      944.81     22.50 o 
  -2   2   9       99.35      108.37      7.08 o 
   0   2   9      849.08      808.51     30.42 o 
   2   2   9       34.46       37.66      5.08 o 
   4   2   9      270.14      260.83     13.89 o 
   6   2   9       38.15       29.46      7.89 o 
   8   2   9        4.09        7.13      5.82 o 
  10   2   9       12.98       13.44      6.55 o 
 -17   3   9        0.17       -1.06      9.16 o 
 -15   3   9        0.10       -9.76      9.76 o 
 -13   3   9       24.41       23.72     10.10 o 
 -11   3   9       69.42       79.63      9.67 o 
  -9   3   9       10.94        9.38      5.13 o 
  -7   3   9       49.65       45.46      5.78 o 
  -5   3   9      410.04      437.05     13.20 o 
  -3   3   9      185.04      213.17     11.81 o 
  -1   3   9      383.40      414.62     12.66 o 
   1   3   9       39.93       34.12      5.27 o 
   3   3   9      765.59      815.84     27.16 o 
   5   3   9       54.42       71.67      9.32 o 
   7   3   9      231.35      239.35     16.36 o 
   9   3   9      136.84      154.96     14.49 o 
 -16   4   9       21.04       21.58     10.61 o 
 -14   4   9        3.06       -5.64      6.34 o 
 -12   4   9       12.50       13.42      8.62 o 
 -10   4   9       42.59       42.40      7.55 o 
  -8   4   9       36.54       41.68      6.21 o 
  -6   4   9      139.68      151.42      9.32 o 
  -4   4   9       43.68       26.33      9.30 o 
  -2   4   9        3.45        5.47      4.65 o 
   0   4   9      200.32      189.99     11.40 o 
   2   4   9       12.62       19.35      6.20 o 
   4   4   9       96.03      109.32     25.22 o 
   6   4   9       55.60       62.48     12.16 o 
   8   4   9       31.85       19.53     10.34 o 
 -15   5   9       35.77       49.93     19.15 o 
 -13   5   9      111.56      147.37     23.67 o 
 -11   5   9      120.85      107.03     14.22 o 
  -9   5   9       56.95       50.21      7.22 o 
  -7   5   9       13.30        7.91      4.34 o 
  -5   5   9      164.66      154.96     11.73 o 
  -3   5   9      108.79      113.33     10.64 o 
  -1   5   9        4.14       -0.45      5.90 o 
   1   5   9      474.08      531.39     18.79 o 
   3   5   9       34.14       36.30      9.17 o 
   5   5   9       87.92       77.03     13.22 o 
   7   5   9        0.00       -0.60      7.28 o 
 -16   6   9       38.49       13.52     20.40 o 
 -14   6   9        0.01        9.95     10.46 o 
 -12   6   9      107.01      132.41     24.15 o 
 -10   6   9      120.58      114.82     14.93 o 
  -8   6   9      276.61      246.50     16.18 o 
  -6   6   9      330.27      341.14     16.59 o 
  -4   6   9      140.46      131.23     11.75 o 
  -2   6   9      484.32      514.27     25.27 o 
   0   6   9       73.23       93.17     20.46 o 
   2   6   9      117.09      156.56     15.54 o 
   4   6   9        1.17       -4.17     13.64 o 
   6   6   9       26.30       27.64     20.71 o 
 -13   7   9        1.38        8.01     13.14 o 
 -11   7   9        1.95       -1.57      9.01 o 
  -9   7   9       90.46      114.73     17.21 o 
  -7   7   9        2.27       10.96      7.63 o 
  -5   7   9       18.78       25.62      9.06 o 
  -3   7   9       26.51       10.29      6.82 o 
  -1   7   9        9.18       17.96      6.90 o 
   1   7   9        0.01        1.84      7.73 o 
   3   7   9       46.45       48.66     11.81 o 
   5   7   9       11.09       -2.67      8.98 o 
 -12   8   9        4.82        4.94      7.36 o 
 -10   8   9       37.93       27.95     17.77 o 
  -8   8   9       27.73       13.90     10.51 o 
  -6   8   9        4.73        2.91     16.14 o 
  -4   8   9       83.04       83.18     31.54 o 
  -2   8   9        7.15        0.78      7.54 o 
   0   8   9      134.51      203.46     20.37 o 
   4   8   9       13.95       25.77     19.84 o 
 -11   9   9       10.44        5.88     14.39 o 
  -9   9   9        8.58       13.89     12.58 o 
  -7   9   9       45.28       53.94     22.78 o 
  -5   9   9       20.26       11.14      9.41 o 
  -3   9   9        1.76       10.76     10.07 o 
  -1   9   9        9.86       10.51      8.80 o 
   1   9   9        1.41       -3.39      9.46 o 
 -16   0  10      346.27      437.44     40.55 o 
 -14   0  10       70.15       54.19     15.77 o 
 -12   0  10       51.89       28.03     12.01 o 
 -10   0  10       81.06       82.35     16.27 o 
  -8   0  10      117.97      123.73     13.14 o 
  -6   0  10      282.75      297.64     24.16 o 
  -4   0  10     1749.13     1719.34     39.37 o 
  -2   0  10       22.80        6.86     11.89 o 
   0   0  10      876.35      959.84     28.18 o 
   2   0  10      129.37      117.83     30.79 o 
   4   0  10      309.81      283.68     19.17 o 
   6   0  10      441.74      419.68     23.54 o 
   8   0  10        1.08        2.54      7.80 o 
  10   0  10      123.45       86.85     22.15 o 
 -17   1  10       36.75       44.98     10.92 o 
 -15   1  10      193.31      219.76     21.01 o 
 -13   1  10      243.34      227.20     18.42 o 
 -11   1  10      473.67      485.55     18.83 o 
  -9   1  10      538.22      490.03     22.94 o 
  -7   1  10      222.69      243.31     13.33 o 
  -5   1  10      545.11      550.27     21.20 o 
  -3   1  10      101.07       99.70      7.40 o 
  -1   1  10      133.58      121.30      7.84 o 
   1   1  10      604.03      592.75     17.61 o 
   3   1  10        2.28        1.03      3.94 o 
   5   1  10      451.64      464.48     20.00 o 
   7   1  10       14.27        7.76      5.67 o 
   9   1  10       97.65       96.60     10.45 o 
 -16   2  10       28.25       36.43     12.12 o 
 -14   2  10      106.44      100.46     11.96 o 
 -12   2  10      150.72      181.20     13.72 o 
 -10   2  10       18.34        5.64      6.34 o 
  -8   2  10     1039.45      993.52     25.13 o 
  -6   2  10       24.93       29.07      6.82 o 
  -4   2  10      808.25      759.54     22.89 o 
  -2   2  10       65.74       53.27      7.44 o 
   0   2  10      709.43      731.41     17.73 o 
   2   2  10        2.83        4.79      4.62 o 
   4   2  10       59.12       66.91     11.05 o 
   6   2  10        0.22        4.42      5.37 o 
   8   2  10       42.13       31.36      8.48 o 
 -17   3  10        5.15       21.40     16.14 o 
 -15   3  10        9.24       -1.25     12.95 o 
 -13   3  10      188.38      186.30     17.19 o 
 -11   3  10       38.25       40.47      8.03 o 
  -9   3  10      985.52     1001.63     26.13 o 
  -7   3  10       15.19       13.73      5.38 o 
  -5   3  10     2142.16     2065.04     33.42 o 
  -3   3  10        5.35       17.38      5.63 o 
  -1   3  10     1206.42     1155.05     22.94 o 
   1   3  10        6.61        4.40      4.15 o 
   3   3  10      271.39      296.98     16.05 o 
   5   3  10        0.04        4.58      5.68 o 
   7   3  10        5.96       10.23      6.78 o 
 -16   4  10        1.86       -6.31      9.16 o 
 -14   4  10       94.07       84.83     16.52 o 
 -12   4  10        0.61       -1.93      5.82 o 
 -10   4  10      286.80      294.95     16.71 o 
  -8   4  10      312.87      313.95     30.45 o 
  -6   4  10       17.47       11.15      4.98 o 
  -4   4  10      792.69      804.44     22.50 o 
  -2   4  10        0.55        4.90      5.59 o 
   0   4  10     1848.34     1812.72     33.84 o 
   2   4  10       89.90       63.62     11.36 o 
   4   4  10      801.64      795.50     35.43 o 
   6   4  10        1.00       18.32     14.33 o 
   8   4  10      330.54      334.01     24.50 o 
 -15   5  10       42.20       50.93     20.52 o 
 -13   5  10      132.58      124.08     13.53 o 
 -11   5  10      112.68      122.30     12.19 o 
  -9   5  10      589.73      595.59     32.84 o 
  -7   5  10      108.87      108.76     16.87 o 
  -5   5  10      667.40      621.41     21.12 o 
  -3   5  10      135.17      153.18     15.47 o 
  -1   5  10      362.06      385.40     30.42 o 
   1   5  10       13.88        8.74      5.63 o 
   3   5  10        9.87       15.35      7.66 o 
   5   5  10        0.24        2.69      8.82 o 
   7   5  10        4.35       16.38      6.99 o 
 -14   6  10      105.62      121.52     26.53 o 
 -12   6  10        0.15       10.64     12.26 o 
 -10   6  10       59.72       33.66     15.02 o 
  -8   6  10        0.41        7.34      5.60 o 
  -6   6  10       98.48      102.84     11.29 o 
  -4   6  10       99.79       94.97     11.04 o 
  -2   6  10        0.83        1.62      5.46 o 
   0   6  10       54.60       26.59     12.08 o 
   2   6  10       16.40       15.18      8.61 o 
   4   6  10       97.31       87.21     15.07 o 
   6   6  10        1.68        3.93      7.01 o 
 -13   7  10       23.11       47.18     14.52 o 
 -11   7  10        3.97        9.76     11.51 o 
  -9   7  10       57.57       40.10     11.07 o 
  -7   7  10        0.62        7.88      8.09 o 
  -5   7  10      153.08      162.61     18.04 o 
  -3   7  10       12.59       16.24      7.81 o 
  -1   7  10       72.13       59.86     12.22 o 
   1   7  10        3.40       -4.22      8.62 o 
   3   7  10       52.84       44.80     20.27 o 
   5   7  10       17.22       12.93      7.51 o 
 -10   8  10       27.24       38.03     10.08 o 
  -8   8  10        6.69        3.19      7.73 o 
  -6   8  10        6.52       25.26     14.20 o 
  -4   8  10        1.29        7.18     15.71 o 
  -2   8  10       27.67       54.86     20.52 o 
   0   8  10       25.42       42.19     12.16 o 
   2   8  10        0.01        4.88     16.52 o 
   4   8  10        0.01        5.51     13.77 o 
  -9   9  10        0.12        9.51     16.27 o 
  -7   9  10       41.81       58.41     13.12 o 
  -5   9  10        0.92       -3.00      8.49 o 
  -3   9  10       34.58       49.56     21.46 o 
  -1   9  10        0.58        2.85      8.72 o 
 -17   1  11       76.03       55.87     12.22 o 
 -15   1  11        1.04       -2.48      8.51 o 
 -13   1  11       12.26       10.78      8.35 o 
 -11   1  11       84.85       74.33     14.01 o 
  -9   1  11        0.94       -3.86      4.92 o 
  -7   1  11       55.35       58.51     10.63 o 
  -5   1  11      228.43      228.68     13.67 o 
  -3   1  11      281.93      277.93     14.87 o 
  -1   1  11       75.09       78.64      7.70 o 
   1   1  11       52.21       66.46      8.31 o 
   3   1  11      105.19      106.91     16.19 o 
   5   1  11       84.62       77.02      9.48 o 
   7   1  11        0.15       -3.56      5.22 o 
   9   1  11        2.79      -11.26     17.90 o 
 -16   2  11       72.06       66.63     20.21 o 
 -14   2  11      108.20       82.99     11.57 o 
 -12   2  11      187.53      191.26     14.61 o 
 -10   2  11      221.71      200.29     14.11 o 
  -8   2  11      305.11      300.87     15.85 o 
  -6   2  11      179.57      151.73     11.95 o 
  -4   2  11      154.82      150.11     12.04 o 
  -2   2  11       13.91       -0.77      5.16 o 
   0   2  11       40.61       42.71      7.79 o 
   2   2  11        1.09        6.05      4.84 o 
   4   2  11        0.39       -5.92      5.92 o 
   6   2  11        8.21        6.47      6.09 o 
   8   2  11        0.02        1.25      6.76 o 
 -17   3  11        1.04        1.50      8.89 o 
 -15   3  11       25.35       26.79      9.17 o 
 -13   3  11        1.49       -1.59      6.65 o 
 -11   3  11      124.55      115.22     11.86 o 
  -9   3  11      153.75      156.47     12.93 o 
  -7   3  11       73.15       77.14      9.50 o 
  -5   3  11      117.96      117.50     10.79 o 
  -3   3  11      375.56      355.44     16.45 o 
  -1   3  11      286.30      283.60     16.64 o 
   1   3  11      171.02      180.98     16.20 o 
   3   3  11       34.92       46.53     10.56 o 
   5   3  11      201.72      227.67     20.29 o 
   7   3  11       33.09       16.89      8.47 o 
 -16   4  11        1.80        6.89     10.03 o 
 -14   4  11        3.20        2.30      6.67 o 
 -12   4  11        1.18        3.26      6.97 o 
 -10   4  11       16.74       12.94      6.50 o 
  -8   4  11        2.10        3.49      6.00 o 
  -6   4  11       91.85       84.77      8.69 o 
  -4   4  11        0.67        3.44      5.51 o 
  -2   4  11       42.61       30.09     11.76 o 
   0   4  11       15.42        7.80      8.39 o 
   2   4  11       11.86       11.27      7.63 o 
   4   4  11       27.04       26.31      9.58 o 
   6   4  11        1.86       -5.78      7.03 o 
 -15   5  11        1.60        3.10      8.16 o 
 -13   5  11        0.43       -4.66      7.29 o 
 -11   5  11       51.34       45.78      9.26 o 
  -9   5  11       26.12       25.65      7.48 o 
  -7   5  11        1.96        1.08      6.54 o 
  -5   5  11        0.94       -2.87      5.14 o 
  -3   5  11        4.04       -6.94      6.94 o 
  -1   5  11       32.44       32.91      9.80 o 
   1   5  11       35.35       41.92     17.02 o 
   3   5  11        1.40       -5.60      7.76 o 
   5   5  11        0.78       18.33      8.18 o 
 -14   6  11        3.10       -7.76      7.76 o 
 -12   6  11        0.56      -10.39     12.14 o 
 -10   6  11        0.80        3.14      7.84 o 
  -8   6  11       12.78       13.29      7.22 o 
  -6   6  11        7.76        3.52      6.64 o 
  -4   6  11        6.31       12.89      7.14 o 
  -2   6  11        0.71       -5.09      6.27 o 
   0   6  11        6.99        0.71      8.68 o 
   2   6  11       12.58       36.42     15.77 o 
   4   6  11        2.44       -6.13     11.58 o 
 -11   7  11        6.72       11.39      9.39 o 
  -9   7  11       27.42       30.76     10.90 o 
  -7   7  11        0.05       -7.89      7.89 o 
  -5   7  11       27.06       17.61      7.75 o 
  -3   7  11       16.90       15.81      7.77 o 
  -1   7  11       79.57       76.65     11.86 o 
   1   7  11        0.01      -12.51     12.51 o 
   3   7  11        1.61        0.00      8.76 o 
  -8   8  11        4.08       -2.60      6.46 o 
  -6   8  11        0.20       -7.12      7.12 o 
  -4   8  11        1.74       -6.69      8.71 o 
  -2   8  11        6.60       13.57      9.95 o 
   0   8  11       14.77       17.67     17.08 o 
   2   8  11       51.55       43.55     18.52 o 
 -16   0  12      100.20       93.99     19.02 o 
 -14   0  12        8.14       14.89     14.14 o 
 -12   0  12      344.45      330.31     33.04 o 
 -10   0  12        0.00       -0.38      9.51 o 
  -8   0  12      809.20      718.00     40.81 o 
  -6   0  12      369.69      389.02     30.04 o 
  -4   0  12      137.61       98.37     18.65 o 
  -2   0  12      436.63      440.85     20.48 o 
   0   0  12       26.38       31.62      8.79 o 
   2   0  12      596.52      569.92     26.36 o 
   4   0  12       29.97       38.42     17.96 o 
   6   0  12      116.11      100.86     24.09 o 
 -15   1  12        0.85       -0.74      8.98 o 
 -13   1  12      116.18      120.94     13.42 o 
 -11   1  12       96.17       83.26     10.90 o 
  -9   1  12       60.77       80.87     10.47 o 
  -7   1  12      628.56      555.16     20.66 o 
  -5   1  12        2.13        8.41      5.37 o 
  -3   1  12      827.20      782.66     24.08 o 
  -1   1  12        2.22       -0.29      4.38 o 
   1   1  12      358.12      389.75     15.16 o 
   3   1  12        3.49        3.76      5.33 o 
   5   1  12       37.66       32.13      8.02 o 
   7   1  12        0.34        9.76     16.39 o 
 -16   2  12       56.34       30.16     12.64 o 
 -14   2  12       40.73       55.77     10.47 o 
 -12   2  12      349.24      319.27     18.41 o 
 -10   2  12       69.36       63.89      9.69 o 
  -8   2  12      271.81      250.28     15.55 o 
  -6   2  12      281.66      235.92     14.89 o 
  -4   2  12      273.78      300.44     16.36 o 
  -2   2  12       21.99       14.24      6.75 o 
   0   2  12        0.23       -1.93      4.70 o 
   2   2  12       10.28       10.81      6.68 o 
   4   2  12        0.91        5.76      5.70 o 
   6   2  12       17.16       21.02     11.27 o 
 -15   3  12        7.75        2.75      6.96 o 
 -13   3  12      198.90      190.50     24.34 o 
 -11   3  12        0.26       -3.10      6.10 o 
  -9   3  12      375.76      329.55     27.38 o 
  -7   3  12       48.14       36.27      7.96 o 
  -5   3  12      228.15      203.34     14.83 o 
  -3   3  12      314.78      337.84     23.08 o 
  -1   3  12       77.46      106.01     11.58 o 
   1   3  12      300.83      297.61     16.68 o 
   3   3  12        7.47       12.20      8.91 o 
   5   3  12      134.65      175.54     19.96 o 
 -16   4  12        2.58       -8.13      8.13 o 
 -14   4  12      136.80      138.71     17.01 o 
 -12   4  12       40.72       33.16     14.92 o 
 -10   4  12       12.57        9.27      6.50 o 
  -8   4  12       16.25       12.93      8.21 o 
  -6   4  12        1.58        0.99      6.24 o 
  -4   4  12      127.04       99.09     11.38 o 
  -2   4  12       40.78       14.61      8.72 o 
   0   4  12       36.85       40.85     11.14 o 
   2   4  12        7.10       30.79     15.89 o 
   4   4  12       81.17       77.25     13.23 o 
   6   4  12        5.20       10.89      8.13 o 
 -15   5  12        0.09        9.45      6.60 o 
 -13   5  12       93.19       98.91     13.77 o 
 -11   5  12       20.58       19.53      8.26 o 
  -9   5  12      170.02      189.54     22.34 o 
  -7   5  12       39.61       26.78     24.84 o 
  -5   5  12      190.50      218.33     16.00 o 
  -3   5  12       63.25       69.34     13.07 o 
  -1   5  12       30.11       17.48      9.62 o 
   1   5  12       13.26       -8.51      8.51 o 
   3   5  12        0.79       16.27     11.64 o 
   5   5  12        6.14       -0.50      8.63 o 
 -12   6  12        5.40       -5.38      8.26 o 
 -10   6  12      138.47      179.83     19.51 o 
  -8   6  12        7.43       -7.59      7.59 o 
  -6   6  12       23.30       16.93     12.25 o 
  -4   6  12        0.08        0.43      7.46 o 
  -2   6  12        5.09        6.93      8.71 o 
   0   6  12        7.22       -7.38     13.89 o 
   2   6  12       38.58       32.91     13.39 o 
  -9   7  12        9.04       28.78     10.26 o 
  -7   7  12        5.88       -4.61      9.39 o 
  -5   7  12        5.56        1.19      8.32 o 
  -3   7  12       13.81       13.45      8.69 o 
  -1   7  12        9.28       24.30      9.19 o 
   1   7  12       24.75       17.90     12.89 o 
  -8   8  12        5.94       -7.63     14.77 o 
  -6   8  12       24.36       32.66     16.39 o 
  -4   8  12        2.59        0.11     19.65 o 
  -2   8  12        0.00        1.25     15.52 o 
 -15   1  13       20.17       15.44     11.58 o 
 -13   1  13        1.28        0.88     17.96 o 
 -11   1  13       40.54       61.09     16.05 o 
  -9   1  13       32.72       29.16      7.68 o 
  -7   1  13      208.08      206.29     20.85 o 
  -5   1  13        2.06        4.15      6.31 o 
  -3   1  13       25.73       28.24      8.00 o 
  -1   1  13       18.48       30.19     10.03 o 
   1   1  13       22.85       11.43      5.61 o 
   3   1  13        0.14       -3.05      5.14 o 
   5   1  13        8.82       16.58      5.49 o 
 -14   2  13       63.01       72.08     11.29 o 
 -12   2  13        1.30        3.16      6.99 o 
 -10   2  13       27.16       19.60      7.25 o 
  -8   2  13        3.20        0.11      6.00 o 
  -6   2  13        0.88        4.99      6.84 o 
  -4   2  13       69.87       77.82     13.48 o 
  -2   2  13        6.96        0.03      6.34 o 
   0   2  13      105.73      133.98     38.30 o 
   2   2  13        3.69       15.50      7.63 o 
   4   2  13       70.10       75.61      9.74 o 
 -15   3  13       22.83       13.80      8.19 o 
 -13   3  13        0.89        3.51      9.17 o 
 -11   3  13        1.08        7.80      7.15 o 
  -9   3  13       12.17       18.30      7.49 o 
  -7   3  13        3.11        1.69      5.89 o 
  -5   3  13        0.86        3.05      5.88 o 
  -3   3  13       10.36        3.02      7.06 o 
  -1   3  13       18.76       10.83      7.44 o 
   1   3  13       10.41       17.40     15.39 o 
   3   3  13        1.02        1.38      8.60 o 
   5   3  13        0.04       -4.76      7.13 o 
 -14   4  13       18.99       31.01      8.63 o 
 -12   4  13        0.14       -0.35      7.42 o 
 -10   4  13       54.10       53.23      9.88 o 
  -8   4  13        0.82        7.46      6.99 o 
  -6   4  13      126.52      144.66     13.61 o 
  -4   4  13       31.91       14.39     14.02 o 
  -2   4  13       81.74       97.75     35.04 o 
   0   4  13       32.45       43.80     18.65 o 
   2   4  13       35.92       25.78     12.14 o 
 -13   5  13        5.92        6.05      6.60 o 
 -11   5  13       35.94       48.92     12.79 o 
  -9   5  13        9.34        3.95      9.23 o 
  -7   5  13       11.96       11.95      9.62 o 
  -5   5  13        1.18       10.37      9.41 o 
  -3   5  13       10.76       15.43     10.17 o 
  -1   5  13       24.07       26.38     10.95 o 
   1   5  13       50.70       49.68     16.27 o 
 -10   6  13        6.14       19.43      9.51 o 
  -8   6  13        7.07        3.14     10.07 o 
  -6   6  13        5.94        3.07     11.95 o 
  -4   6  13       30.97       28.47      9.69 o 
  -2   6  13        0.80       17.56     15.14 o 
   0   6  13       67.70       80.72     20.90 o 
  -5   7  13        0.35       -0.32      9.31 o 
  -3   7  13       14.32       13.23      8.29 o 
  -1   7  13       24.58       40.92     15.27 o 
 -14   0  14        0.01        3.38     15.39 o 
 -12   0  14        2.42       -1.88     13.27 o 
 -10   0  14       53.80       62.20     18.02 o 
  -8   0  14       19.33        9.51     12.76 o 
  -6   0  14       30.93       34.92     16.64 o 
  -4   0  14       11.15        5.26     12.14 o 
  -2   0  14      126.90      128.66     24.53 o 
   0   0  14        7.16        2.88     14.14 o 
   2   0  14       20.23        4.59      9.07 o 
   4   0  14       71.67      145.80     21.65 o 
 -13   1  14       41.86       39.95     31.04 o 
 -11   1  14      109.80      118.58     17.01 o 
  -9   1  14       68.13       85.69     16.41 o 
  -7   1  14       62.49       42.46     17.78 o 
  -5   1  14       89.74       80.69     14.33 o 
  -3   1  14        7.35        2.22      8.59 o 
  -1   1  14       58.22       37.48     12.45 o 
   1   1  14        1.70        0.25      9.86 o 
   3   1  14       23.62       13.66      6.72 o 
 -14   2  14        1.19       -0.08      5.88 o 
 -12   2  14       24.60       29.31     12.31 o 
 -10   2  14        2.01       10.96      6.90 o 
  -8   2  14       46.28       55.80     11.15 o 
  -6   2  14       91.37      127.62     13.25 o 
  -4   2  14        4.40        7.57      7.08 o 
  -2   2  14       16.64       15.31      7.97 o 
   0   2  14        0.13       -6.39      9.53 o 
   2   2  14       21.25       30.41     12.86 o 
   4   2  14       11.27       21.52      9.76 o 
 -13   3  14        0.17       -6.53      6.78 o 
 -11   3  14       44.45       31.49      9.54 o 
  -9   3  14        5.55       15.61      7.96 o 
  -7   3  14      128.48      124.21     16.42 o 
  -5   3  14       45.73       51.45     10.52 o 
  -3   3  14       81.52       66.21     10.74 o 
  -1   3  14       38.86       60.20     19.90 o 
   1   3  14       21.34       40.17     19.15 o 
 -12   4  14       42.98       66.21     11.03 o 
 -10   4  14       15.84       11.30      7.74 o 
  -8   4  14        9.65       11.13      8.82 o 
  -6   4  14        0.30        1.91      8.31 o 
  -4   4  14        7.28        9.26      9.50 o 
  -2   4  14       11.38       -2.39      8.93 o 
   0   4  14       38.65       27.53     14.39 o 
 -11   5  14        9.61       11.26      9.01 o 
  -9   5  14       79.98       59.22     13.89 o 
  -7   5  14        2.09        7.80      9.35 o 
  -5   5  14       43.74       52.16     26.84 o 
  -3   5  14       18.67       10.89      8.49 o 
  -1   5  14       20.36       30.03     14.14 o 
 -10   6  14       54.07       46.55     15.02 o 
  -8   6  14       19.85       50.93     15.77 o 
  -6   6  14      105.29      117.87     17.82 o 
  -4   6  14       21.78       35.39     12.66 o 
  -2   6  14      174.16      237.67     32.54 o 
 -13   1  15       13.92       31.16     16.39 o 
 -11   1  15       16.52       17.12      9.70 o 
  -9   1  15       38.45       60.19     14.25 o 
  -7   1  15        3.43        2.20      9.25 o 
  -5   1  15        4.84        2.06      9.60 o 
  -3   1  15        3.47       10.57     10.19 o 
  -1   1  15        2.26       -5.31      9.31 o 
   1   1  15        2.40      -13.14     13.14 o 
 -12   2  15       31.25       39.38      8.27 o 
 -10   2  15        8.59       10.51     11.86 o 
  -8   2  15       86.56       93.28     13.00 o 
  -6   2  15       24.72       37.94     17.41 o 
  -4   2  15       65.49       59.05     11.65 o 
  -2   2  15       15.37       21.47     13.02 o 
   0   2  15       25.62        7.38     16.64 o 
 -11   3  15        1.69       -0.41      4.93 o 
  -9   3  15       12.01       25.76      7.55 o 
  -7   3  15        1.94        4.34      7.48 o 
  -5   3  15        0.15        2.03      7.11 o 
  -3   3  15       13.14       28.94     10.58 o 
 -12   4  15        0.07       -4.38     17.40 o 
 -10   4  15        2.80        4.33      9.95 o 
  -8   4  15        1.25       -2.76      6.39 o 
  -6   4  15       32.70       23.43      8.68 o 
  -4   4  15        0.28        9.99      8.03 o 
  -7   5  15       15.72        5.01      9.76 o 
  -5   5  15       10.02        0.72      7.13 o 
  -3   5  15       56.15       77.59     23.78 o 
 -10   0  16        0.16        1.88     10.14 o 
  -8   0  16       36.65       17.77     15.52 o 
  -6   0  16       16.95       32.79     13.77 o 
  -4   0  16        5.78       -9.01     13.39 o 
  -2   0  16        0.54       -7.76     14.89 o 
  -9   1  16       19.11       23.80     10.90 o 
  -7   1  16        4.26        4.28     10.83 o 
  -5   1  16        5.64        1.62      8.60 o 
  -3   1  16        2.23        7.96      9.91 o 
 -10   2  16        2.61        2.63     13.27 o 
  -8   2  16       15.29       18.54      7.35 o 
  -6   2  16       54.75       81.59     13.48 o 
  -4   2  16       39.65       63.82     19.40 o 
  -2   2  16       57.83       97.99     26.91 o 
  -9   3  16      114.52      150.68     27.91 o 
  -7   3  16       47.93       48.56     18.65 o 
  -5   3  16       80.42      141.73     30.60 o 
  -3   3  16       18.01       63.70     21.40 o 
                                                 
